# Supplementary material for: 1-{2-[4-(4-Nitro­phen­yl)piperazin-1-yl]eth­yl}-4-aza-1-azoniabicyclo­[2.2.2]octane iodide
Source: Acta Crystallogr Sect E Struct Rep Online. 2012 Jun 2;68(Pt 7):o1986. doi: 10.1107/S1600536812024531 (PMC3393262; doi:10.1107/S1600536812024531)
Supplement: Supplementary file 1 [file e-68-o1986-sup1.cif]

##############################################################################
#                                                                            #
# This CIF contains the data in a paper accepted for publication in          #
# Acta Crystallographica Section E. It conforms to the requirements of       #
# Notes for Authors for Acta Crystallographica Section E, and has been       #
# peer reviewed under the auspices of the IUCr Commission on Journals.       #
#                                                                            #
# Full details of the Crystallographic Information File format               #
# are given in the paper "The Crystallographic Information File (CIF):       #
# a New Standard Archive File for Crystallography" by S. R. Hall, F. H.      #
# Allen and I. D. Brown [Acta Cryst. (1991), A47, 655-685].                  #
#                                                                            #
# The current version of the core CIF dictionary is obtainable from          #
# ftp://ftp.iucr.org/pub/cif_core.dic.                                       #
#                                                                            #
# Software is freely available for graphical display of the structure(s)     #
# in this CIF. For information consult the CIF software page                 #
# http://www.iucr.org/resources/cif/software.                                #
#                                                                            #
# This file may be used for bona fide research purposes within the           #
# scientific community so long as proper attribution is given to the journal # 
# article from which it was obtained.                                        #
#                                                                            #
##############################################################################
data_I
_audit_creation_method     SHELXL-97
_chemical_name_systematic
;
1-{2-[4-(4-Nitrophenyl)piperazin-1-yl]ethyl}-4-aza-1-azoniabicyclo[2.2.2]octane
iodide
;
_chemical_name_common     ?
_chemical_formula_moiety     'C18 H28 N5 O2 +, I -'
_chemical_formula_sum     'C18 H28 I N5 O2'
_chemical_formula_iupac     'C18 H28 N5 O2 +, I -'
_chemical_formula_weight     473.35
_chemical_melting_point     ?
_symmetry_cell_setting     monoclinic
_symmetry_space_group_name_H-M     'P 21/c'
_symmetry_space_group_name_Hall     '-P 2ybc'
loop_
    _symmetry_equiv_pos_as_xyz
    'x, y, z'
    '-x, y+1/2, -z+1/2'
    '-x, -y, -z'
    'x, -y-1/2, z-1/2'
_cell_length_a     9.7580(10)
_cell_length_b     10.7020(10)
_cell_length_c     20.187(2)
_cell_angle_alpha     90.00
_cell_angle_beta     110.124(3)
_cell_angle_gamma     90.00
_cell_volume     1979.4(3)
_cell_formula_units_Z     4
_cell_measurement_reflns_used     489
_cell_measurement_theta_min     0.996
_cell_measurement_theta_max     25.967
_cell_measurement_temperature     123(2)
_exptl_crystal_description     block
_exptl_crystal_colour     yellow
_exptl_crystal_size_max     0.40
_exptl_crystal_size_mid     0.24
_exptl_crystal_size_min     0.16
_exptl_crystal_density_diffrn     1.588
_exptl_crystal_density_meas     ?
_exptl_crystal_density_method     'not measured'
_exptl_crystal_F_000     960
_exptl_absorpt_coefficient_mu     1.640
_exptl_absorpt_correction_type     multi-scan
_exptl_absorpt_process_details     '(SADABS; Sheldrick, 2008<i>b</i>)'
_exptl_absorpt_correction_T_min     0.6172
_exptl_absorpt_correction_T_max     0.7456
_exptl_special_details     ?
_diffrn_ambient_temperature     123(2)
_diffrn_radiation_type     MoK\a
_diffrn_radiation_wavelength     0.71069
_diffrn_radiation_source     'fine-focus sealed tube'
_diffrn_radiation_monochromator     graphite
_diffrn_measurement_device_type
                   'Bruker--Nonius KappaCCD diffractometer with ApexII detector'
_diffrn_measurement_method     '\f and \w scans'
_diffrn_detector_area_resol_mean     9
_diffrn_reflns_number     12011
_diffrn_reflns_av_R_equivalents     0.0316
_diffrn_reflns_av_sigmaI/netI     0.0366
_diffrn_reflns_theta_min     2.19
_diffrn_reflns_theta_max     26.00
_diffrn_reflns_theta_full     26.00
_diffrn_measured_fraction_theta_max     0.994
_diffrn_measured_fraction_theta_full     0.994
_diffrn_reflns_limit_h_min     -12
_diffrn_reflns_limit_h_max     10
_diffrn_reflns_limit_k_min     -12
_diffrn_reflns_limit_k_max     13
_diffrn_reflns_limit_l_min     -24
_diffrn_reflns_limit_l_max     24
_diffrn_standards_number     0
_diffrn_standards_interval_count     0
_diffrn_standards_interval_time     0
_diffrn_standards_decay_%     0
_refine_special_details
;
Refinement of <i>F</i>^2^ against ALL reflections. The weighted <i>R</i>-factor
<i>wR</i> and goodness of fit <i>S</i> are based on <i>F</i>^2^, conventional
<i>R</i>-factors <i>R</i> are based on <i>F</i>, with <i>F</i> set to zero for
negative <i>F</i>^2^. The threshold expression of <i>F</i>^2^ >
2\s(<i>F</i>^2^) is used only for calculating <i>R</i>-factors(gt) <i>etc</i>.
and is not relevant to the choice of reflections for refinement.
<i>R</i>-factors based on <i>F</i>^2^ are statistically about twice as large
as those based on <i>F</i>, and <i>R</i>- factors based on ALL data will be
even larger.
;
_reflns_number_total     3855
_reflns_number_gt     3473
_reflns_threshold_expression     I>2\s(I)
_refine_ls_structure_factor_coef     Fsqd
_refine_ls_matrix_type     full
_refine_ls_R_factor_all     0.0348
_refine_ls_R_factor_gt     0.0290
_refine_ls_wR_factor_gt     0.0569
_refine_ls_wR_factor_ref     0.0597
_refine_ls_goodness_of_fit_ref     1.100
_refine_ls_restrained_S_all     1.100
_refine_ls_number_reflns     3855
_refine_ls_number_parameters     235
_refine_ls_number_restraints     0
_refine_ls_hydrogen_treatment     constr
_refine_ls_weighting_scheme     calc
_refine_ls_weighting_details
         'calc w=1/[\s^2^(Fo^2^)+(0.0000P)^2^+2.7637P] where P=(Fo^2^+2Fc^2^)/3'
_atom_sites_solution_hydrogens     geom
_atom_sites_solution_primary     direct
_atom_sites_solution_secondary     difmap
_refine_ls_shift/su_max     0.001
_refine_ls_shift/su_mean     0.000
_refine_diff_density_max     0.478
_refine_diff_density_min     -0.435
_refine_ls_extinction_method     none
_refine_ls_extinction_coef     ?
loop_
    _atom_type_symbol
    _atom_type_description
    _atom_type_scat_dispersion_real
    _atom_type_scat_dispersion_imag
    _atom_type_scat_source
    'C' 'C' 0.0033 0.0016
                         'International Tables Vol C Tables 4.2.6.8 and 6.1.1.4'
    'H' 'H' 0.0000 0.0000
                         'International Tables Vol C Tables 4.2.6.8 and 6.1.1.4'
    'I' 'I' -0.4742 1.8119
                         'International Tables Vol C Tables 4.2.6.8 and 6.1.1.4'
    'N' 'N' 0.0061 0.0033
                         'International Tables Vol C Tables 4.2.6.8 and 6.1.1.4'
    'O' 'O' 0.0106 0.0060
                         'International Tables Vol C Tables 4.2.6.8 and 6.1.1.4'
_computing_data_collection     'COLLECT (Bruker, 2008)'
_computing_cell_refinement     'DENZO-SMN (Otwinowski & Minor, 1997)'
_computing_data_reduction     'DENZO-SMN (Otwinowski & Minor, 1997)'
_computing_structure_solution     'SHELXS97 (Sheldrick, 2008<i>a</i>)'
_computing_structure_refinement     'SHELXL97 (Sheldrick, 2008<i>a</i>)'
_computing_molecular_graphics     'Mercury (Macrae <i>et al.</i> 2008)'
_computing_publication_material     'SHELXL97 (Sheldrick, 2008<i>a</i>)'
loop_
    _atom_site_type_symbol
    _atom_site_label
    _atom_site_fract_x
    _atom_site_fract_y
    _atom_site_fract_z
    _atom_site_U_iso_or_equiv
    _atom_site_adp_type
    _atom_site_calc_flag
    _atom_site_refinement_flags
    _atom_site_occupancy
    _atom_site_symmetry_multiplicity
    _atom_site_disorder_assembly
    _atom_site_disorder_group
    C C1 0.8248(3) 0.5722(3) 0.22628(15) 0.0253(6) Uani d . 1 1 . .
    H H1A 0.7838 0.6532 0.2341 0.030 Uiso calc R 1 1 . .
    H H1B 0.9068 0.5895 0.2094 0.030 Uiso calc R 1 1 . .
    C C2 0.8816(3) 0.4998(2) 0.29637(14) 0.0191(6) Uani d . 1 1 . .
    H H2A 0.9891 0.5078 0.3174 0.023 Uiso calc R 1 1 . .
    H H2B 0.8381 0.5339 0.3302 0.023 Uiso calc R 1 1 . .
    C C3 0.6055(3) 0.4544(3) 0.20373(14) 0.0212(6) Uani d . 1 1 . .
    H H3A 0.5201 0.4184 0.1663 0.025 Uiso calc R 1 1 . .
    H H3B 0.5708 0.5250 0.2255 0.025 Uiso calc R 1 1 . .
    C C4 0.6750(3) 0.3538(2) 0.26039(14) 0.0180(6) Uani d . 1 1 . .
    H H4A 0.6454 0.3673 0.3021 0.022 Uiso calc R 1 1 . .
    H H4B 0.6423 0.2695 0.2412 0.022 Uiso calc R 1 1 . .
    C C5 0.7831(3) 0.3924(3) 0.15276(14) 0.0234(6) Uani d . 1 1 . .
    H H5A 0.8425 0.4213 0.1247 0.028 Uiso calc R 1 1 . .
    H H5B 0.7079 0.3343 0.1232 0.028 Uiso calc R 1 1 . .
    C C6 0.8814(3) 0.3235(2) 0.21871(13) 0.0178(6) Uani d . 1 1 . .
    H H6A 0.8682 0.2321 0.2119 0.021 Uiso calc R 1 1 . .
    H H6B 0.9851 0.3436 0.2273 0.021 Uiso calc R 1 1 . .
    C C7 0.9208(3) 0.2816(2) 0.34290(14) 0.0199(6) Uani d . 1 1 . .
    H H7A 1.0238 0.2759 0.3455 0.024 Uiso calc R 1 1 . .
    H H7B 0.8787 0.1965 0.3332 0.024 Uiso calc R 1 1 . .
    C C8 0.9188(3) 0.3226(3) 0.41463(14) 0.0215(6) Uani d . 1 1 . .
    H H8A 0.9851 0.2675 0.4511 0.026 Uiso calc R 1 1 . .
    H H8B 0.9583 0.4086 0.4239 0.026 Uiso calc R 1 1 . .
    C C9 0.7828(3) 0.3793(2) 0.48911(14) 0.0210(6) Uani d . 1 1 . .
    H H9A 0.8214 0.4653 0.4912 0.025 Uiso calc R 1 1 . .
    H H9B 0.8502 0.3313 0.5290 0.025 Uiso calc R 1 1 . .
    C C10 0.6337(3) 0.3833(2) 0.49568(15) 0.0218(6) Uani d . 1 1 . .
    H H10A 0.6416 0.4200 0.5419 0.026 Uiso calc R 1 1 . .
    H H10B 0.5692 0.4378 0.4582 0.026 Uiso calc R 1 1 . .
    C C11 0.7208(3) 0.1927(2) 0.42183(15) 0.0219(6) Uani d . 1 1 . .
    H H11A 0.7876 0.1456 0.4623 0.026 Uiso calc R 1 1 . .
    H H11B 0.7186 0.1503 0.3779 0.026 Uiso calc R 1 1 . .
    C C12 0.5692(3) 0.1928(2) 0.42620(14) 0.0205(6) Uani d . 1 1 . .
    H H12A 0.5006 0.2341 0.3839 0.025 Uiso calc R 1 1 . .
    H H12B 0.5361 0.1056 0.4272 0.025 Uiso calc R 1 1 . .
    C C13 0.4545(3) 0.2381(2) 0.51467(13) 0.0163(5) Uani d . 1 1 . .
    C C14 0.4455(3) 0.3041(2) 0.57372(13) 0.0172(5) Uani d . 1 1 . .
    H H14 0.5165 0.3662 0.5954 0.021 Uiso calc R 1 1 . .
    C C15 0.3362(3) 0.2803(2) 0.60037(14) 0.0171(5) Uani d . 1 1 . .
    H H15 0.3308 0.3265 0.6396 0.021 Uiso calc R 1 1 . .
    C C16 0.2337(3) 0.1884(2) 0.56971(13) 0.0158(5) Uani d . 1 1 . .
    C C17 0.2390(3) 0.1219(2) 0.51154(13) 0.0176(6) Uani d . 1 1 . .
    H H17 0.1682 0.0591 0.4910 0.021 Uiso calc R 1 1 . .
    C C18 0.3463(3) 0.1465(2) 0.48361(14) 0.0179(6) Uani d . 1 1 . .
    H H18 0.3481 0.1019 0.4432 0.021 Uiso calc R 1 1 . .
    N N1 0.7115(2) 0.5005(2) 0.17234(12) 0.0215(5) Uani d . 1 1 . .
    N N2 0.8396(2) 0.36461(18) 0.28111(11) 0.0152(4) Uani d . 1 1 . .
    N N3 0.7755(2) 0.32088(19) 0.42256(11) 0.0167(5) Uani d . 1 1 . .
    N N4 0.5684(2) 0.25860(19) 0.48977(11) 0.0174(5) Uani d . 1 1 . .
    N N5 0.1165(2) 0.1644(2) 0.59637(11) 0.0189(5) Uani d . 1 1 . .
    O O1 0.0900(2) 0.24296(17) 0.63502(10) 0.0241(4) Uani d . 1 1 . .
    O O2 0.0460(2) 0.06682(18) 0.57861(11) 0.0287(5) Uani d . 1 1 . .
    I I1 0.289527(19) 0.471091(16) 0.287677(10) 0.02555(7) Uani d . 1 1 . .
loop_
    _atom_site_aniso_label
    _atom_site_aniso_U_11
    _atom_site_aniso_U_22
    _atom_site_aniso_U_33
    _atom_site_aniso_U_12
    _atom_site_aniso_U_13
    _atom_site_aniso_U_23
    C1 0.0279(16) 0.0193(13) 0.0288(16) -0.0030(12) 0.0102(13) 0.0036(12)
    C2 0.0184(14) 0.0169(12) 0.0216(15) -0.0027(11) 0.0065(12) -0.0036(11)
    C3 0.0163(14) 0.0280(14) 0.0207(15) 0.0031(11) 0.0081(12) 0.0045(11)
    C4 0.0124(13) 0.0227(13) 0.0201(14) -0.0022(10) 0.0069(11) 0.0016(11)
    C5 0.0238(15) 0.0323(15) 0.0174(14) -0.0008(12) 0.0115(12) -0.0004(12)
    C6 0.0195(14) 0.0218(13) 0.0170(14) -0.0006(11) 0.0123(12) -0.0034(10)
    C7 0.0156(14) 0.0217(13) 0.0235(15) 0.0046(11) 0.0083(12) 0.0063(11)
    C8 0.0169(14) 0.0284(15) 0.0185(14) 0.0022(11) 0.0051(12) 0.0038(11)
    C9 0.0214(15) 0.0242(14) 0.0178(14) -0.0051(11) 0.0075(12) -0.0018(11)
    C10 0.0261(15) 0.0172(13) 0.0259(15) -0.0026(11) 0.0140(13) -0.0040(11)
    C11 0.0282(16) 0.0191(13) 0.0235(15) 0.0021(11) 0.0154(13) 0.0010(11)
    C12 0.0274(16) 0.0176(13) 0.0200(15) -0.0039(11) 0.0127(12) -0.0039(11)
    C13 0.0186(14) 0.0162(12) 0.0152(13) 0.0039(10) 0.0073(11) 0.0023(10)
    C14 0.0188(14) 0.0158(12) 0.0173(14) -0.0018(10) 0.0067(11) -0.0033(10)
    C15 0.0200(14) 0.0176(13) 0.0160(13) 0.0039(11) 0.0091(11) -0.0024(10)
    C16 0.0147(13) 0.0190(13) 0.0147(13) 0.0019(10) 0.0062(11) 0.0025(10)
    C17 0.0206(14) 0.0135(12) 0.0187(14) -0.0003(10) 0.0066(12) -0.0018(10)
    C18 0.0210(14) 0.0177(13) 0.0147(13) 0.0019(11) 0.0060(11) -0.0029(10)
    N1 0.0206(12) 0.0265(12) 0.0198(13) 0.0000(10) 0.0101(10) 0.0049(10)
    N2 0.0148(11) 0.0148(10) 0.0190(12) 0.0001(8) 0.0098(9) -0.0011(9)
    N3 0.0164(12) 0.0188(11) 0.0164(12) -0.0005(9) 0.0076(9) -0.0003(9)
    N4 0.0216(12) 0.0156(10) 0.0184(12) -0.0019(9) 0.0115(10) -0.0033(9)
    N5 0.0190(12) 0.0227(12) 0.0166(12) 0.0017(9) 0.0080(10) 0.0004(9)
    O1 0.0269(11) 0.0262(10) 0.0244(11) 0.0014(8) 0.0154(9) -0.0056(8)
    O2 0.0246(11) 0.0314(11) 0.0348(12) -0.0116(9) 0.0161(10) -0.0109(9)
    I1 0.01937(11) 0.02237(11) 0.03199(13) -0.00198(7) 0.00509(8) -0.00562(7)
_geom_special_details
;
All s.u.'s (except the s.u. in the dihedral angle between two l.s. planes) are
estimated using the full covariance matrix. The cell s.u.'s are taken into
account individually in the estimation of s.u.'s in distances, angles and
torsion angles; correlations between s.u.'s in cell parameters are only used
when they are defined by crystal symmetry. An approximate (isotropic)
treatment of cell s.u.'s is used for estimating s.u.'s involving l.s. planes.
;
loop_
    _geom_bond_atom_site_label_1
    _geom_bond_atom_site_label_2
    _geom_bond_site_symmetry_2
    _geom_bond_distance
    _geom_bond_publ_flag
    C1 N1 . 1.472(4) ?
    C1 C2 . 1.539(4) ?
    C1 H1A . 0.9900 ?
    C1 H1B . 0.9900 ?
    C2 N2 . 1.507(3) ?
    C2 H2A . 0.9900 ?
    C2 H2B . 0.9900 ?
    C3 N1 . 1.472(3) ?
    C3 C4 . 1.547(4) ?
    C3 H3A . 0.9900 ?
    C3 H3B . 0.9900 ?
    C4 N2 . 1.519(3) ?
    C4 H4A . 0.9900 ?
    C4 H4B . 0.9900 ?
    C5 N1 . 1.474(3) ?
    C5 C6 . 1.535(4) ?
    C5 H5A . 0.9900 ?
    C5 H5B . 0.9900 ?
    C6 N2 . 1.517(3) ?
    C6 H6A . 0.9900 ?
    C6 H6B . 0.9900 ?
    C7 N2 . 1.515(3) ?
    C7 C8 . 1.520(4) ?
    C7 H7A . 0.9900 ?
    C7 H7B . 0.9900 ?
    C8 N3 . 1.461(3) ?
    C8 H8A . 0.9900 ?
    C8 H8B . 0.9900 ?
    C9 N3 . 1.461(3) ?
    C9 C10 . 1.506(4) ?
    C9 H9A . 0.9900 ?
    C9 H9B . 0.9900 ?
    C10 N4 . 1.466(3) ?
    C10 H10A . 0.9900 ?
    C10 H10B . 0.9900 ?
    C11 N3 . 1.470(3) ?
    C11 C12 . 1.511(4) ?
    C11 H11A . 0.9900 ?
    C11 H11B . 0.9900 ?
    C12 N4 . 1.466(3) ?
    C12 H12A . 0.9900 ?
    C12 H12B . 0.9900 ?
    C13 N4 . 1.386(3) ?
    C13 C14 . 1.414(3) ?
    C13 C18 . 1.418(4) ?
    C14 C15 . 1.374(4) ?
    C14 H14 . 0.9500 ?
    C15 C16 . 1.388(4) ?
    C15 H15 . 0.9500 ?
    C16 C17 . 1.389(4) ?
    C16 N5 . 1.444(3) ?
    C17 C18 . 1.375(4) ?
    C17 H17 . 0.9500 ?
    C18 H18 . 0.9500 ?
    N5 O1 . 1.233(3) ?
    N5 O2 . 1.234(3) ?
loop_
    _geom_angle_atom_site_label_1
    _geom_angle_atom_site_label_2
    _geom_angle_atom_site_label_3
    _geom_angle_site_symmetry_1
    _geom_angle_site_symmetry_3
    _geom_angle
    _geom_angle_publ_flag
    N1 C1 C2 . . 111.1(2) ?
    N1 C1 H1A . . 109.4 ?
    C2 C1 H1A . . 109.4 ?
    N1 C1 H1B . . 109.4 ?
    C2 C1 H1B . . 109.4 ?
    H1A C1 H1B . . 108.0 ?
    N2 C2 C1 . . 108.0(2) ?
    N2 C2 H2A . . 110.1 ?
    C1 C2 H2A . . 110.1 ?
    N2 C2 H2B . . 110.1 ?
    C1 C2 H2B . . 110.1 ?
    H2A C2 H2B . . 108.4 ?
    N1 C3 C4 . . 110.9(2) ?
    N1 C3 H3A . . 109.5 ?
    C4 C3 H3A . . 109.5 ?
    N1 C3 H3B . . 109.5 ?
    C4 C3 H3B . . 109.5 ?
    H3A C3 H3B . . 108.0 ?
    N2 C4 C3 . . 107.7(2) ?
    N2 C4 H4A . . 110.2 ?
    C3 C4 H4A . . 110.2 ?
    N2 C4 H4B . . 110.2 ?
    C3 C4 H4B . . 110.2 ?
    H4A C4 H4B . . 108.5 ?
    N1 C5 C6 . . 110.9(2) ?
    N1 C5 H5A . . 109.5 ?
    C6 C5 H5A . . 109.5 ?
    N1 C5 H5B . . 109.5 ?
    C6 C5 H5B . . 109.5 ?
    H5A C5 H5B . . 108.0 ?
    N2 C6 C5 . . 108.3(2) ?
    N2 C6 H6A . . 110.0 ?
    C5 C6 H6A . . 110.0 ?
    N2 C6 H6B . . 110.0 ?
    C5 C6 H6B . . 110.0 ?
    H6A C6 H6B . . 108.4 ?
    N2 C7 C8 . . 116.1(2) ?
    N2 C7 H7A . . 108.3 ?
    C8 C7 H7A . . 108.3 ?
    N2 C7 H7B . . 108.3 ?
    C8 C7 H7B . . 108.3 ?
    H7A C7 H7B . . 107.4 ?
    N3 C8 C7 . . 115.3(2) ?
    N3 C8 H8A . . 108.4 ?
    C7 C8 H8A . . 108.4 ?
    N3 C8 H8B . . 108.4 ?
    C7 C8 H8B . . 108.4 ?
    H8A C8 H8B . . 107.5 ?
    N3 C9 C10 . . 110.5(2) ?
    N3 C9 H9A . . 109.6 ?
    C10 C9 H9A . . 109.6 ?
    N3 C9 H9B . . 109.6 ?
    C10 C9 H9B . . 109.6 ?
    H9A C9 H9B . . 108.1 ?
    N4 C10 C9 . . 111.9(2) ?
    N4 C10 H10A . . 109.2 ?
    C9 C10 H10A . . 109.2 ?
    N4 C10 H10B . . 109.2 ?
    C9 C10 H10B . . 109.2 ?
    H10A C10 H10B . . 107.9 ?
    N3 C11 C12 . . 111.0(2) ?
    N3 C11 H11A . . 109.4 ?
    C12 C11 H11A . . 109.4 ?
    N3 C11 H11B . . 109.4 ?
    C12 C11 H11B . . 109.4 ?
    H11A C11 H11B . . 108.0 ?
    N4 C12 C11 . . 110.6(2) ?
    N4 C12 H12A . . 109.5 ?
    C11 C12 H12A . . 109.5 ?
    N4 C12 H12B . . 109.5 ?
    C11 C12 H12B . . 109.5 ?
    H12A C12 H12B . . 108.1 ?
    N4 C13 C14 . . 121.1(2) ?
    N4 C13 C18 . . 121.1(2) ?
    C14 C13 C18 . . 117.7(2) ?
    C15 C14 C13 . . 121.2(2) ?
    C15 C14 H14 . . 119.4 ?
    C13 C14 H14 . . 119.4 ?
    C14 C15 C16 . . 119.6(2) ?
    C14 C15 H15 . . 120.2 ?
    C16 C15 H15 . . 120.2 ?
    C15 C16 C17 . . 120.6(2) ?
    C15 C16 N5 . . 120.1(2) ?
    C17 C16 N5 . . 119.3(2) ?
    C18 C17 C16 . . 120.2(2) ?
    C18 C17 H17 . . 119.9 ?
    C16 C17 H17 . . 119.9 ?
    C17 C18 C13 . . 120.5(2) ?
    C17 C18 H18 . . 119.8 ?
    C13 C18 H18 . . 119.8 ?
    C3 N1 C1 . . 108.4(2) ?
    C3 N1 C5 . . 108.7(2) ?
    C1 N1 C5 . . 107.6(2) ?
    C2 N2 C7 . . 111.5(2) ?
    C2 N2 C6 . . 108.47(19) ?
    C7 N2 C6 . . 107.45(19) ?
    C2 N2 C4 . . 108.49(19) ?
    C7 N2 C4 . . 112.71(19) ?
    C6 N2 C4 . . 108.07(19) ?
    C8 N3 C9 . . 110.5(2) ?
    C8 N3 C11 . . 111.7(2) ?
    C9 N3 C11 . . 108.1(2) ?
    C13 N4 C10 . . 119.7(2) ?
    C13 N4 C12 . . 119.2(2) ?
    C10 N4 C12 . . 112.1(2) ?
    O1 N5 O2 . . 122.9(2) ?
    O1 N5 C16 . . 118.7(2) ?
    O2 N5 C16 . . 118.4(2) ?
loop_
    _geom_torsion_atom_site_label_1
    _geom_torsion_atom_site_label_2
    _geom_torsion_atom_site_label_3
    _geom_torsion_atom_site_label_4
    _geom_torsion_site_symmetry_1
    _geom_torsion_site_symmetry_2
    _geom_torsion_site_symmetry_3
    _geom_torsion_site_symmetry_4
    _geom_torsion
    _geom_torsion_publ_flag
    N1 C1 C2 N2 . . . . 17.9(3) ?
    N1 C3 C4 N2 . . . . 17.4(3) ?
    N1 C5 C6 N2 . . . . 16.5(3) ?
    N2 C7 C8 N3 . . . . 65.3(3) ?
    N3 C9 C10 N4 . . . . 56.7(3) ?
    N3 C11 C12 N4 . . . . -57.3(3) ?
    N4 C13 C14 C15 . . . . -177.3(2) ?
    C18 C13 C14 C15 . . . . 0.2(4) ?
    C13 C14 C15 C16 . . . . 1.1(4) ?
    C14 C15 C16 C17 . . . . -1.2(4) ?
    C14 C15 C16 N5 . . . . -178.7(2) ?
    C15 C16 C17 C18 . . . . 0.0(4) ?
    N5 C16 C17 C18 . . . . 177.5(2) ?
    C16 C17 C18 C13 . . . . 1.3(4) ?
    N4 C13 C18 C17 . . . . 176.0(2) ?
    C14 C13 C18 C17 . . . . -1.4(4) ?
    C4 C3 N1 C1 . . . . -68.6(3) ?
    C4 C3 N1 C5 . . . . 48.1(3) ?
    C2 C1 N1 C3 . . . . 47.9(3) ?
    C2 C1 N1 C5 . . . . -69.5(3) ?
    C6 C5 N1 C3 . . . . -68.3(3) ?
    C6 C5 N1 C1 . . . . 48.9(3) ?
    C1 C2 N2 C7 . . . . 166.4(2) ?
    C1 C2 N2 C6 . . . . 48.3(3) ?
    C1 C2 N2 C4 . . . . -68.9(3) ?
    C8 C7 N2 C2 . . . . 49.5(3) ?
    C8 C7 N2 C6 . . . . 168.3(2) ?
    C8 C7 N2 C4 . . . . -72.8(3) ?
    C5 C6 N2 C2 . . . . -67.9(3) ?
    C5 C6 N2 C7 . . . . 171.4(2) ?
    C5 C6 N2 C4 . . . . 49.5(3) ?
    C3 C4 N2 C2 . . . . 48.9(3) ?
    C3 C4 N2 C7 . . . . 172.9(2) ?
    C3 C4 N2 C6 . . . . -68.5(2) ?
    C7 C8 N3 C9 . . . . -171.5(2) ?
    C7 C8 N3 C11 . . . . 68.1(3) ?
    C10 C9 N3 C8 . . . . 177.2(2) ?
    C10 C9 N3 C11 . . . . -60.3(3) ?
    C12 C11 N3 C8 . . . . -177.0(2) ?
    C12 C11 N3 C9 . . . . 61.3(3) ?
    C14 C13 N4 C10 . . . . -32.4(4) ?
    C18 C13 N4 C10 . . . . 150.2(2) ?
    C14 C13 N4 C12 . . . . -176.9(2) ?
    C18 C13 N4 C12 . . . . 5.8(4) ?
    C9 C10 N4 C13 . . . . 161.0(2) ?
    C9 C10 N4 C12 . . . . -52.2(3) ?
    C11 C12 N4 C13 . . . . -161.0(2) ?
    C11 C12 N4 C10 . . . . 52.0(3) ?
    C15 C16 N5 O1 . . . . 15.9(3) ?
    C17 C16 N5 O1 . . . . -161.6(2) ?
    C15 C16 N5 O2 . . . . -165.1(2) ?
    C17 C16 N5 O2 . . . . 17.4(3) ?
loop_
    _geom_hbond_atom_site_label_D
    _geom_hbond_atom_site_label_H
    _geom_hbond_atom_site_label_A
    _geom_hbond_site_symmetry_A
    _geom_hbond_distance_DH
    _geom_hbond_distance_HA
    _geom_hbond_distance_DA
    _geom_hbond_angle_DHA
    C2 H2B O1 3_666 0.99 2.52 3.051(3) 113.4
    C5 H5A O2 4_665 0.99 2.47 3.414(3) 159.6
    C6 H6B O1 4_665 0.99 2.59 3.141(3) 115.5
    C14 H14 I1 3_666 0.95 3.02 3.914(3) 157.6
    C17 H17 O2 3_556 0.95 2.48 3.412(3) 167.6
    C18 H18 N1 2_645 0.95 2.45 3.384(3) 165.8
_iucr_refine_instructions_details
;
TITL import in P 2/n             New: P21/c
CELL  0.71069   9.7580  10.7020  20.1870   90.000  110.124   90.000
ZERR     4.00   0.0010   0.0010   0.0020    0.000    0.003    0.000
LATT   1
SYMM  - X, 1/2 + Y, 1/2 - Z
SFAC  C    H    N    O    I
UNIT  72   112  20   8    4
MERG   2
OMIT    -2.00  52.00
EQIV $1 1-x, 1-y, 1-z
EQIV $2 -x,-y,1-z
EQIV $3 1+x,1/2-y,-1/2+z
EQIV $4 1-x,-1/2+y,1/2-z
HTAB C2  O1_$1
HTAB C5  O2_$3
HTAB C6  O1_$3
HTAB C14 I1_$1
HTAB C17 O2_$2
HTAB C18 N1_$4
FMAP   2
PLAN   20
SIZE     0.160   0.240   0.400
ACTA
BOND   $H
CONF
LIST   4
L.S.  10
TEMP  -150.00
WGHT    0.000000    2.763600
FVAR       0.44642
C1    1    0.824752    0.572164    0.226275    11.00000    0.02792    0.01933 =
         0.02883    0.00358    0.01015   -0.00298
AFIX  23
H1A   2    0.783788    0.653218    0.234055    11.00000   -1.20000
H1B   2    0.906796    0.589463    0.209353    11.00000   -1.20000
AFIX   0
C2    1    0.881643    0.499802    0.296371    11.00000    0.01841    0.01695 =
         0.02156   -0.00356    0.00647   -0.00271
AFIX  23
H2A   2    0.989075    0.507767    0.317351    11.00000   -1.20000
H2B   2    0.838051    0.533904    0.330191    11.00000   -1.20000
AFIX   0
C3    1    0.605461    0.454417    0.203730    11.00000    0.01632    0.02796 =
         0.02072    0.00447    0.00809    0.00308
AFIX  23
H3A   2    0.520117    0.418406    0.166295    11.00000   -1.20000
H3B   2    0.570825    0.525021    0.225481    11.00000   -1.20000
AFIX   0
C4    1    0.674988    0.353800    0.260388    11.00000    0.01236    0.02266 =
         0.02013    0.00164    0.00693   -0.00219
AFIX  23
H4A   2    0.645418    0.367333    0.302091    11.00000   -1.20000
H4B   2    0.642322    0.269516    0.241218    11.00000   -1.20000
AFIX   0
C5    1    0.783111    0.392405    0.152762    11.00000    0.02381    0.03234 =
         0.01736   -0.00045    0.01149   -0.00078
AFIX  23
H5A   2    0.842506    0.421346    0.124654    11.00000   -1.20000
H5B   2    0.707900    0.334297    0.123201    11.00000   -1.20000
AFIX   0
C6    1    0.881381    0.323467    0.218707    11.00000    0.01946    0.02176 =
         0.01703   -0.00343    0.01235   -0.00062
AFIX  23
H6A   2    0.868240    0.232056    0.211936    11.00000   -1.20000
H6B   2    0.985084    0.343620    0.227260    11.00000   -1.20000
AFIX   0
C7    1    0.920816    0.281551    0.342902    11.00000    0.01560    0.02172 =
         0.02350    0.00635    0.00832    0.00455
AFIX  23
H7A   2    1.023796    0.275883    0.345487    11.00000   -1.20000
H7B   2    0.878733    0.196499    0.333232    11.00000   -1.20000
AFIX   0
C8    1    0.918780    0.322619    0.414629    11.00000    0.01687    0.02844 =
         0.01847    0.00382    0.00506    0.00222
AFIX  23
H8A   2    0.985105    0.267539    0.451081    11.00000   -1.20000
H8B   2    0.958296    0.408568    0.423879    11.00000   -1.20000
AFIX   0
C9    1    0.782801    0.379298    0.489113    11.00000    0.02144    0.02420 =
         0.01782   -0.00180    0.00746   -0.00515
AFIX  23
H9A   2    0.821391    0.465318    0.491213    11.00000   -1.20000
H9B   2    0.850213    0.331347    0.529007    11.00000   -1.20000
AFIX   0
C10   1    0.633722    0.383275    0.495680    11.00000    0.02614    0.01721 =
         0.02593   -0.00399    0.01398   -0.00260
AFIX  23
H10A  2    0.641624    0.420047    0.541851    11.00000   -1.20000
H10B  2    0.569192    0.437753    0.458244    11.00000   -1.20000
AFIX   0
C11   1    0.720758    0.192746    0.421826    11.00000    0.02821    0.01908 =
         0.02348    0.00096    0.01542    0.00210
AFIX  23
H11A  2    0.787649    0.145619    0.462262    11.00000   -1.20000
H11B  2    0.718598    0.150301    0.377904    11.00000   -1.20000
AFIX   0
C12   1    0.569217    0.192773    0.426204    11.00000    0.02741    0.01763 =
         0.01998   -0.00385    0.01274   -0.00388
AFIX  23
H12A  2    0.500618    0.234147    0.383899    11.00000   -1.20000
H12B  2    0.536053    0.105599    0.427222    11.00000   -1.20000
AFIX   0
C13   1    0.454500    0.238060    0.514666    11.00000    0.01860    0.01625 =
         0.01520    0.00226    0.00727    0.00391
C14   1    0.445546    0.304132    0.573720    11.00000    0.01883    0.01580 =
         0.01730   -0.00325    0.00671   -0.00181
AFIX  43
H14   2    0.516480    0.366151    0.595371    11.00000   -1.20000
AFIX   0
C15   1    0.336162    0.280308    0.600372    11.00000    0.01997    0.01763 =
         0.01602   -0.00244    0.00910    0.00392
AFIX  43
H15   2    0.330756    0.326528    0.639576    11.00000   -1.20000
AFIX   0
C16   1    0.233658    0.188372    0.569707    11.00000    0.01472    0.01899 =
         0.01465    0.00246    0.00621    0.00193
C17   1    0.239004    0.121866    0.511543    11.00000    0.02064    0.01351 =
         0.01866   -0.00179    0.00660   -0.00028
AFIX  43
H17   2    0.168237    0.059139    0.490989    11.00000   -1.20000
AFIX   0
C18   1    0.346343    0.146494    0.483615    11.00000    0.02102    0.01768 =
         0.01475   -0.00294    0.00596    0.00188
AFIX  43
H18   2    0.348074    0.101860    0.443232    11.00000   -1.20000
AFIX   0
N1    3    0.711508    0.500495    0.172336    11.00000    0.02063    0.02653 =
         0.01977    0.00493    0.01011    0.00003
N2    3    0.839622    0.364607    0.281106    11.00000    0.01475    0.01485 =
         0.01900   -0.00112    0.00983    0.00014
N3    3    0.775530    0.320879    0.422558    11.00000    0.01636    0.01885 =
         0.01638   -0.00025    0.00763   -0.00045
N4    3    0.568410    0.258601    0.489766    11.00000    0.02162    0.01561 =
         0.01845   -0.00326    0.01153   -0.00189
N5    3    0.116472    0.164409    0.596369    11.00000    0.01900    0.02273 =
         0.01660    0.00041    0.00803    0.00173
O1    4    0.089957    0.242958    0.635022    11.00000    0.02688    0.02624 =
         0.02437   -0.00558    0.01535    0.00142
O2    4    0.046026    0.066824    0.578606    11.00000    0.02457    0.03144 =
         0.03482   -0.01089    0.01614   -0.01157
I1    5    0.289527    0.471091    0.287677    11.00000    0.01937    0.02237 =
         0.03199   -0.00562    0.00509   -0.00198
HKLF    4  1.0  1.00  0.00  0.00  0.00 -1.00  0.00 -1.00  0.00 -1.00
REM  import in P 2/n             New: P21/c
REM R1 =  0.0290 for   3473 Fo > 4sig(Fo)  and  0.0348 for all   3855 data
REM    235 parameters refined using      0 restraints
END
WGHT      0.0000      2.7636
REM Highest difference peak  0.478,  deepest hole -0.435,  1-sigma level  0.079
Q1    1   0.2936  0.5906  0.2915  11.00000  0.05    0.48
Q2    1   0.2662  0.4247  0.3192  11.00000  0.05    0.36
Q3    1   0.8673  0.4222  0.2906  11.00000  0.05    0.33
Q4    1   0.7560  0.2568  0.4266  11.00000  0.05    0.32
Q5    1   0.6264  0.4008  0.2338  11.00000  0.05    0.30
Q6    1   0.9050  0.3016  0.3747  11.00000  0.05    0.30
Q7    1   0.5220  0.2382  0.5070  11.00000  0.05    0.29
Q8    1   0.2580  0.2759  0.5718  11.00000  0.05    0.28
Q9    1   0.1120  0.0858  0.4671  11.00000  0.05    0.28
Q10   1   0.8452  0.3201  0.4209  11.00000  0.05    0.28
Q11   1  -0.0236  0.0580  0.5961  11.00000  0.05    0.27
Q12   1   0.8724  0.3195  0.3097  11.00000  0.05    0.27
Q13   1   0.0198 -0.0849  0.5628  11.00000  0.05    0.27
Q14   1   0.5633  0.2353  0.4581  11.00000  0.05    0.27
Q15   1   0.8629  0.2565  0.3213  11.00000  0.05    0.27
Q16   1   0.7536  0.3672  0.2716  11.00000  0.05    0.27
Q17   1   0.4292  0.2824  0.5336  11.00000  0.05    0.26
Q18   1   0.6583  0.4434  0.3902  11.00000  0.05    0.26
Q19   1   0.4133  0.1833  0.5066  11.00000  0.05    0.26
Q20   1   0.3432  0.3649  0.1717  11.00000  0.05    0.26
;
data_global
_journal_date_recd_electronic     2012-05-16
_journal_date_accepted     2012-05-29
_journal_name_full     'Acta Crystallographica, Section E'
_journal_year     2012
_journal_volume     68
_journal_issue      7
_journal_page_first     o1986
_journal_page_last     o1986
_journal_paper_category     QO
_journal_paper_doi     10.1107/S1600536812024531
_journal_coeditor_code     NR2029
_publ_contact_author_name     'Manu Lahtinen, Adjunct professor'
_publ_contact_author_address
;University of Jyv\"askyl\"a,
Department of Chemistry, P.O.BOX 35, FIN-40014 JY, Finland
;
_publ_contact_author_email     manu.lahtinen@jyu.fi
_publ_contact_author_fax     '+358 14 2602501'
_publ_contact_author_phone     '+358 14 2602624'
_publ_section_title
;
1-{2-[4-(4-Nitrophenyl)piperazin-1-yl]ethyl}-4-aza-1-azoniabicyclo[2.2.2]octane
iodide
;
loop_
    _publ_author_name
    _publ_author_address
    'Peuronen, Anssi'
;
University of Jyv\"askyl\"a,
Department of Chemistry, PO Box 35, FIN-40014 JY, Finland
;
    'Lahtinen, Manu'
;
University of Jyv\"askyl\"a,
Department of Chemistry, PO Box 35, FIN-40014 JY, Finland
;
_publ_section_synopsis     .
