# Supplementary material for: 1-{2-[4-(4-Nitro­phen­yl)piperazin-1-yl]eth­yl}-4-aza-1-azoniabicyclo­[2.2.2]octane iodide
Source: Acta Crystallogr Sect E Struct Rep Online. 2012 Jun 2;68(Pt 7):o1986. doi: 10.1107/S1600536812024531 (PMC3393262; doi:10.1107/S1600536812024531)
Supplement: Supplementary file 2 [file e-68-o1986-Isup2.hkl]

#
# h,k,l, Fc-squared, Fo-squared, sigma(Fo-squared) and status flag
#
data_I
_shelx_title ' import in P 2/n             New: P21/c'
_shelx_refln_list_code          4
_shelx_F_calc_maximum      228.99
_exptl_crystal_F_000       960.00
_reflns_d_resolution_high  0.8106
 
loop_
 _symmetry_equiv_pos_as_xyz
 'x, y, z'
 '-x, y+1/2, -z+1/2'
 '-x, -y, -z'
 'x, -y-1/2, z-1/2'
 
_cell_length_a     9.7580
_cell_length_b    10.7020
_cell_length_c    20.1870
_cell_angle_alpha  90.000
_cell_angle_beta  110.124
_cell_angle_gamma  90.000
 
_shelx_F_squared_multiplier     1.000
 
loop_
 _refln_index_h
 _refln_index_k
 _refln_index_l
 _refln_F_squared_calc
 _refln_F_squared_meas
 _refln_F_squared_sigma
 _refln_observed_status
   1   0   0      481.91      200.07     26.98 o
   3   0   0     6928.92     7158.86    224.65 o
   4   0   0     2046.81     1988.11    104.06 o
   5   0   0    20079.20    20145.24    358.03 o
   6   0   0     2275.76     2306.06     59.75 o
   7   0   0     7822.77     8263.80    198.08 o
   8   0   0     2284.31     2204.11     87.31 o
   9   0   0      659.92      547.77     58.19 o
  10   0   0     1855.80     1901.01    108.91 o
  11   0   0      417.24      428.02     68.59 o
   1   1   0      782.41      690.45     37.86 o
   2   1   0      382.76      453.54     15.26 o
   3   1   0      367.17      379.05     22.25 o
   4   1   0     2200.63     2169.29     45.64 o
   5   1   0       29.30       58.67     11.31 o
   6   1   0      741.88      746.09     30.63 o
   7   1   0      150.66      167.51     12.91 o
   8   1   0        1.12       24.39     14.20 o
   9   1   0      116.82       89.48     30.30 o
  10   1   0       25.36      -17.43     17.43 o
  11   1   0       61.43       62.12     25.81 o
   0   2   0     1785.07     1938.24     61.08 o
   1   2   0      238.01      229.86      7.42 o
   3   2   0    14806.70    14286.25    313.00 o
   4   2   0     6774.23     6726.99    131.89 o
   5   2   0     7712.16     7349.62    131.13 o
   6   2   0      564.93      553.83     19.89 o
   7   2   0    10338.64    10300.95    223.21 o
   8   2   0      342.51      310.25     24.76 o
   9   2   0     8633.04     8912.78    269.78 o
  10   2   0     3483.82     3693.98    189.66 o
  11   2   0      125.30      125.04     32.66 o
   1   3   0     4035.96     3945.70     87.62 o
   2   3   0       81.76       83.63      6.30 o
   3   3   0     2906.98     2873.14     53.79 o
   4   3   0     5525.53     5816.92    114.35 o
   5   3   0     1560.15     1589.81     36.70 o
   6   3   0     3278.89     3602.77     87.15 o
   7   3   0      142.84      167.52     20.97 o
   8   3   0     3879.29     3774.01    101.66 o
   9   3   0      824.63      836.60     46.65 o
  10   3   0      386.06      391.83     29.06 o
  11   3   0      307.33      342.82     41.30 o
   0   4   0    11722.72    11590.10    310.20 o
   1   4   0     1894.14     1941.75     53.96 o
   2   4   0      560.10      402.97     14.41 o
   3   4   0     5980.93     5641.14     97.95 o
   4   4   0     2075.03     2055.25     38.02 o
   5   4   0    13868.44    14037.68    293.31 o
   6   4   0     1473.26     1576.54     87.57 o
   7   4   0     9364.53     9664.81    236.79 o
   8   4   0     1493.21     1458.52     52.76 o
   9   4   0     2045.25     1993.24     77.86 o
  10   4   0     1887.00     1876.69     94.84 o
   1   5   0    22894.91    23163.35    806.71 o
   2   5   0       51.26       30.56      4.14 o
   3   5   0     5313.71     5256.29    100.61 o
   4   5   0     8828.01     8647.28    144.86 o
   5   5   0      703.22      711.69     20.55 o
   6   5   0     5516.33     5653.44    140.72 o
   7   5   0     1561.35     1637.39     67.96 o
   8   5   0     2318.94     2330.68     78.79 o
   9   5   0     1318.33     1290.98     70.65 o
  10   5   0      995.67     1013.36     74.66 o
   0   6   0     6966.08     7431.22    316.92 o
   1   6   0       22.27       84.43      9.69 o
   2   6   0     9666.08     9965.88    174.11 o
   3   6   0     1333.21     1258.24     31.52 o
   4   6   0      438.60      399.89     17.83 o
   5   6   0     4707.38     4612.13     98.99 o
   6   6   0       49.33       31.92      7.49 o
   7   6   0     2409.10     2223.57     85.36 o
   8   6   0       49.98       39.25     12.17 o
   9   6   0      130.29      134.92     21.14 o
  10   6   0      599.03      729.62     82.25 o
   1   7   0    10004.56     9862.60    156.15 o
   2   7   0     3504.92     3314.63     74.53 o
   3   7   0     6421.17     6637.85    172.50 o
   4   7   0     3645.41     3608.76     88.32 o
   5   7   0      325.77      369.90     19.39 o
   6   7   0     4465.29     4649.75    124.14 o
   7   7   0      484.54      511.48     29.28 o
   8   7   0     3166.42     3153.97    250.74 o
   9   7   0      729.35      813.17     75.66 o
   0   8   0      416.95      506.34     52.57 o
   1   8   0      185.13      207.46     14.68 o
   2   8   0      469.92      527.66     19.88 o
   3   8   0       79.16      103.33     20.11 o
   4   8   0        0.19        7.26      2.97 o
   5   8   0      239.14      276.89     16.31 o
   6   8   0       81.31       87.85     10.83 o
   7   8   0       25.25       19.18     18.52 o
   8   8   0       13.04       16.50     20.03 o
   1   9   0     7194.57     7248.92    202.99 o
   2   9   0     1262.07     1270.26     33.69 o
   3   9   0     3462.97     3384.87     95.09 o
   4   9   0     6754.31     7207.30    205.88 o
   5   9   0     1158.56     1138.40     44.24 o
   6   9   0     5696.29     6003.12    214.54 o
   7   9   0       39.38       83.72     22.30 o
   8   9   0     1323.70     1366.67     86.54 o
   0  10   0      293.88      358.70     35.59 o
   1  10   0       14.72        7.64     15.73 o
   2  10   0        0.94       43.66     15.03 o
   3  10   0      246.07      225.75     20.39 o
   4  10   0      151.20       99.48     13.95 o
   5  10   0      248.80      252.47     35.70 o
   6  10   0      201.27      211.13     28.35 o
   7  10   0       91.19      135.06     47.35 o
   1  11   0     2253.73     2311.67     85.74 o
   2  11   0     1764.68     1697.58     58.50 o
   3  11   0     2828.51     2867.49    103.67 o
   4  11   0     1618.84     1530.59     55.92 o
   5  11   0      415.36      428.83     33.29 o
   6  11   0     2931.64     2883.87    178.84 o
   0  12   0      823.67      727.99     47.35 o
   1  12   0      501.28      476.35     44.89 o
   2  12   0     1427.41     1469.10     75.15 o
   3  12   0      889.90      975.16     46.85 o
   4  12   0      433.69      432.24     39.87 o
   1  13   0      951.92      899.70     69.02 o
 -11   1   1     1196.46     1156.34     90.69 o
 -10   1   1     2960.19     3126.88    156.60 o
  -9   1   1      910.57      992.93     61.81 o
  -8   1   1     7260.94     7276.68    201.08 o
  -7   1   1        0.17       17.36      7.14 o
  -6   1   1    12083.02    12162.67    179.79 o
  -5   1   1     7629.21     7914.52    168.47 o
  -4   1   1    18712.33    18438.88    264.61 o
  -3   1   1    19069.57    18377.69    390.97 o
  -2   1   1     5732.84     5462.27     90.38 o
  -1   1   1     7623.25     7933.75    288.62 o
   0   1   1        4.95        9.75      3.65 o
   1   1   1     1827.46     1996.67     35.25 o
   2   1   1    14757.02    14395.38    309.18 o
   3   1   1    12306.96    12494.82    265.05 o
   4   1   1    17408.90    17341.29    312.80 o
   5   1   1     2012.28     2155.66     83.90 o
   6   1   1     9317.91     9592.32    248.57 o
   7   1   1      977.39      897.14     30.73 o
   8   1   1     4251.12     4183.19    108.73 o
   9   1   1     2142.53     2260.25    108.10 o
  10   1   1      487.97      559.76     57.22 o
  11   1   1     2879.22     2691.46    231.55 o
 -11   2   1        5.76       68.19     28.76 o
  -9   2   1      920.90      997.57     45.70 o
  -8   2   1      493.31      538.27     21.49 o
  -7   2   1     1405.66     1555.48     39.55 o
  -6   2   1     2843.19     2797.36     56.99 o
  -5   2   1     2197.38     2338.30     49.44 o
  -4   2   1       11.50       32.88      9.08 o
  -3   2   1      274.03      314.43     14.86 o
  -2   2   1    13199.66    12828.01    283.33 o
  -1   2   1     1656.72     1563.34     35.58 o
   1   2   1    12602.97    12695.45    204.84 o
   2   2   1      301.28      287.35      9.32 o
   3   2   1     2347.47     2269.22     44.26 o
   4   2   1      255.18      196.47     15.24 o
   5   2   1     2116.72     2129.92     56.62 o
   6   2   1     1413.55     1383.91     40.11 o
   7   2   1      140.35      190.47     28.35 o
   8   2   1     1236.46     1217.00     67.98 o
   9   2   1       19.57       37.19     23.91 o
  10   2   1      827.86      812.72     77.58 o
 -11   3   1      645.21      451.59     52.78 o
 -10   3   1     1401.17     1335.76     72.55 o
  -9   3   1     1282.97     1249.38     44.88 o
  -8   3   1     1440.52     1455.03     55.74 o
  -7   3   1        1.66       -4.87      9.41 o
  -6   3   1     4956.33     5080.91     83.03 o
  -5   3   1     3290.57     3132.64     55.54 o
  -4   3   1     7867.05     7582.56    130.95 o
  -3   3   1    10458.86    10223.78    197.85 o
  -2   3   1        9.57       -3.11      5.38 o
  -1   3   1    25866.17    25293.85    991.76 o
   0   3   1     1368.82     1292.18     24.97 o
   1   3   1    18549.19    18162.08    312.40 o
   2   3   1     9665.19     9578.71    164.03 o
   3   3   1     5771.64     5738.72     84.64 o
   4   3   1    12224.44    12012.34    213.78 o
   5   3   1       74.16       99.21     17.00 o
   6   3   1     6090.03     6025.12    122.23 o
   7   3   1     4140.14     4193.78    162.91 o
   8   3   1     3287.31     3592.64    135.60 o
   9   3   1     1627.94     1676.40     71.69 o
  10   3   1      451.57      493.81     44.74 o
 -10   4   1      649.88      685.98     46.94 o
  -9   4   1     2793.50     2904.50    117.79 o
  -8   4   1     1376.51     1408.57     41.04 o
  -7   4   1     2067.55     2237.80     62.31 o
  -6   4   1      254.84      222.91     16.26 o
  -5   4   1     3155.96     3068.95     50.91 o
  -4   4   1     4974.86     4915.34     78.68 o
  -3   4   1     3710.53     3702.01     74.68 o
  -2   4   1     1645.70     1535.69     43.91 o
  -1   4   1     2024.47     2075.83     37.32 o
   0   4   1     5890.62     5811.39    115.33 o
   1   4   1    12659.85    12579.04    276.79 o
   2   4   1     8578.92     8502.11    160.20 o
   3   4   1    13400.47    14022.64    215.27 o
   4   4   1     2351.69     2374.97     51.24 o
   5   4   1     3018.96     3052.68     67.87 o
   6   4   1        5.31       10.81      8.80 o
   7   4   1     6778.00     6903.07    188.59 o
   8   4   1      207.90      226.84     21.01 o
   9   4   1     1058.30     1085.76     51.71 o
  10   4   1      943.36      921.30     63.86 o
 -10   5   1      629.30      523.05     50.85 o
  -9   5   1      534.42      501.16     33.38 o
  -8   5   1     3748.61     3841.60    116.70 o
  -7   5   1      217.11      225.53     19.32 o
  -6   5   1     2128.31     2109.32     57.03 o
  -5   5   1      832.48      818.56     21.11 o
  -4   5   1      308.44      250.84     10.55 o
  -3   5   1     7346.14     7350.41    150.59 o
  -2   5   1     1179.36     1218.57     25.70 o
  -1   5   1     3589.72     3380.28     81.92 o
   0   5   1      750.87      741.06     21.44 o
   1   5   1     8607.96     8701.00    166.06 o
   2   5   1     1293.34     1227.88     25.82 o
   3   5   1     4675.97     4870.07     86.66 o
   4   5   1     1935.33     1854.25     38.24 o
   5   5   1       48.81       49.85      7.94 o
   6   5   1     2053.49     2057.39     61.06 o
   7   5   1      147.27      138.04     20.07 o
   8   5   1     1117.77     1087.54     46.98 o
   9   5   1      453.74      375.23     37.95 o
  10   5   1      506.17      583.66     39.05 o
 -10   6   1     1861.40     1902.21    107.02 o
  -9   6   1     2135.44     2088.57    103.57 o
  -8   6   1       29.74       48.85     12.07 o
  -7   6   1     3460.13     3348.25    122.49 o
  -6   6   1     2625.99     2694.32     64.79 o
  -5   6   1     9178.00     9202.92    142.52 o
  -4   6   1     4289.01     4408.57     84.89 o
  -3   6   1     3066.17     3002.23     60.48 o
  -2   6   1    15072.09    15317.34    304.51 o
  -1   6   1     1344.68     1442.09     43.71 o
   0   6   1     9775.95     9757.08    182.00 o
   1   6   1     4412.15     4421.91     77.15 o
   2   6   1      416.89      298.87     13.92 o
   3   6   1    10288.56    10538.92    206.24 o
   4   6   1     1104.95     1084.14     25.33 o
   5   6   1     5471.93     5600.25    121.33 o
   6   6   1       69.54       41.77     10.58 o
   7   6   1     2614.08     2744.12    120.61 o
   8   6   1      813.11      766.63     37.52 o
   9   6   1     2048.59     2158.23    127.16 o
  -9   7   1        0.92      -11.87     20.86 o
  -8   7   1      151.58      121.24     35.98 o
  -7   7   1       73.68       87.32     13.00 o
  -6   7   1       60.85       62.86      8.94 o
  -5   7   1       67.91       53.11      7.69 o
  -4   7   1        4.27        0.07      5.06 o
  -3   7   1      117.21       99.31      6.43 o
  -2   7   1      427.03      470.88     20.90 o
  -1   7   1        6.80       26.64      5.27 o
   0   7   1       52.65       58.16      8.57 o
   1   7   1      623.68      596.30     18.65 o
   2   7   1      226.49      248.83     14.33 o
   3   7   1      604.69      598.56     18.65 o
   4   7   1      504.14      441.27     22.92 o
   5   7   1      287.89      319.45     15.31 o
   6   7   1      250.32      259.54     22.15 o
   7   7   1       14.30       21.32     19.28 o
   8   7   1       79.48      145.68     53.55 o
   9   7   1      602.38      584.29     57.60 o
  -9   8   1     2140.39     2130.65    137.77 o
  -7   8   1     5199.21     5123.19    468.49 o
  -6   8   1       97.72       88.14      8.54 o
  -5   8   1     3557.64     3707.73    156.19 o
  -4   8   1     2039.29     2122.01     50.59 o
  -3   8   1     2589.01     2626.30     98.32 o
  -2   8   1    10562.82    10682.83    177.36 o
  -1   8   1      330.91      388.60     12.66 o
   0   8   1    13725.99    13580.82    308.88 o
   1   8   1     1778.50     1662.77     35.46 o
   2   8   1     6219.60     6530.40    131.98 o
   3   8   1     5057.64     4995.13    150.11 o
   4   8   1      344.74      317.09     14.90 o
   5   8   1     8705.95     8909.55    300.13 o
   6   8   1      373.15      374.89     28.06 o
   7   8   1     4761.09     5108.54    210.86 o
   8   8   1     1751.51     1732.47    109.59 o
  -8   9   1        8.32       36.03     23.18 o
  -7   9   1        0.03      -12.45     15.02 o
  -6   9   1        6.73        7.65      9.43 o
  -5   9   1       17.56       19.72      8.26 o
  -4   9   1       37.10       30.01     12.26 o
  -3   9   1       23.29       23.46      8.60 o
  -2   9   1      114.65       89.19      7.89 o
  -1   9   1      251.69      186.79     38.38 o
   0   9   1      225.47      169.66     32.36 o
   1   9   1       98.14       77.52     12.66 o
   2   9   1       63.18       37.68      9.13 o
   3   9   1      151.62      202.99     26.43 o
   4   9   1     1259.43     1199.34     57.56 o
   5   9   1        0.03      -10.52     10.52 o
   6   9   1      233.25      259.37     44.85 o
   7   9   1       62.45      -19.29     19.29 o
   8   9   1       19.47       83.56     54.30 o
  -7  10   1     3049.37     2764.28    286.95 o
  -6  10   1       66.48       84.26     14.56 o
  -5  10   1     2539.92     2519.28    110.69 o
  -4  10   1     3385.00     3475.50    127.43 o
  -3  10   1      622.49      708.37     36.58 o
  -2  10   1     3715.34     3695.90     99.62 o
  -1  10   1       51.13       76.65     20.01 o
   0  10   1     6073.65     6193.85    136.76 o
   1  10   1      999.97     1043.95     46.16 o
   2  10   1     5022.47     5182.05    160.66 o
   3  10   1     3156.54     3299.46    106.63 o
   4  10   1       83.86      127.32     16.26 o
   5  10   1     2422.36     2470.82    143.11 o
   6  10   1       26.39       29.42     11.19 o
   7  10   1     2219.92     2315.43    230.03 o
  -6  11   1      976.31      931.91     72.98 o
  -5  11   1      324.46      285.69     24.89 o
  -4  11   1      390.03      412.07     35.09 o
  -3  11   1      675.68      590.09     44.90 o
  -2  11   1      146.11      106.99     10.36 o
  -1  11   1      817.07      763.45     38.34 o
   0  11   1      116.01       97.97     18.59 o
   1  11   1      438.41      346.27     26.34 o
   2  11   1      169.95      237.25     18.05 o
   3  11   1       97.92       38.39     17.32 o
   4  11   1      728.33      749.80     47.88 o
   5  11   1       40.23       29.03     13.00 o
   6  11   1      590.96      621.97     93.99 o
  -4  12   1     1007.36      969.41     54.21 o
  -3  12   1     1171.89     1181.52     57.36 o
  -2  12   1     3556.58     3560.26    144.37 o
  -1  12   1       26.90       36.00     13.22 o
   0  12   1     1728.84     1750.97     70.03 o
   1  12   1      463.72      441.43     35.50 o
   2  12   1     1430.37     1450.46     81.95 o
   3  12   1      168.44      165.75     20.07 o
   4  12   1      513.58      465.87     33.38 o
  -2  13   1      292.11      255.80     29.28 o
  -1  13   1     2007.18     2042.62     98.72 o
   0  13   1      155.96      132.17     20.34 o
   1  13   1     1642.56     1643.90     90.22 o
 -11   0   2     3444.40     3616.01    312.58 o
 -10   0   2     2209.86     2467.46    203.14 o
  -9   0   2    10434.30    10646.46    568.06 o
  -8   0   2     1446.44     1481.14    172.79 o
  -7   0   2    17777.03    18585.08    622.03 o
  -6   0   2      277.02      202.60     38.01 o
  -5   0   2    31465.27    31198.65    971.67 o
  -4   0   2     1216.73     1069.19     73.58 o
  -3   0   2     3774.16     3950.07     89.51 o
  -1   0   2     1067.07      773.64     61.61 o
   1   0   2     5425.16     5115.79    143.50 o
   2   0   2     2562.82     2515.20     85.18 o
   4   0   2       84.56      123.25     27.59 o
   5   0   2    14242.08    14459.95    436.77 o
   6   0   2     4810.07     5153.86    168.03 o
   7   0   2     8878.56     8760.08    293.98 o
   8   0   2     7295.22     7598.85    225.29 o
  10   0   2     8494.09     8464.93    568.61 o
 -11   1   2       32.13      112.07     27.77 o
 -10   1   2      410.50      334.42     48.39 o
  -9   1   2        5.78       16.29     18.33 o
  -8   1   2     1487.33     1604.37     63.42 o
  -7   1   2      368.45      373.35     19.44 o
  -6   1   2        1.50        3.28      6.76 o
  -5   1   2      720.96      844.39     36.45 o
  -4   1   2     1140.09     1213.82     28.34 o
  -3   1   2     2586.32     2614.33     49.17 o
  -2   1   2       44.91       24.00      5.65 o
  -1   1   2       28.10       14.90      4.39 o
   0   1   2       49.55       33.26      4.23 o
   1   1   2      215.17      233.05      9.75 o
   2   1   2     1862.43     1891.62     41.79 o
   3   1   2      233.14      252.60     17.37 o
   4   1   2      565.14      524.58     29.00 o
   5   1   2      803.21      799.09     25.32 o
   6   1   2       58.86       40.10     13.46 o
   7   1   2       29.77       33.68     20.47 o
   8   1   2      109.55      119.38     31.83 o
   9   1   2     1961.06     1925.74     96.11 o
  10   1   2       26.65      -11.24     19.02 o
 -11   2   2     1589.27     1647.00    122.98 o
 -10   2   2      360.70      358.11     46.97 o
  -9   2   2     6068.40     6413.62    220.14 o
  -8   2   2      440.39      441.78     18.84 o
  -7   2   2    10267.65    10688.87    200.34 o
  -6   2   2     8923.47     9484.69    159.93 o
  -5   2   2     2461.14     2300.76     44.45 o
  -4   2   2    19755.19    19672.36    318.14 o
  -3   2   2     1352.17     1302.77     27.87 o
  -2   2   2    31246.31    29868.55   1092.07 o
  -1   2   2     6220.46     6371.93    107.84 o
   2   2   2     5903.39     5477.00     81.31 o
   3   2   2     9647.55     9378.10    163.96 o
   4   2   2      135.68      129.04      8.39 o
   5   2   2    15748.44    15573.67    292.08 o
   6   2   2     1290.39     1242.70     44.20 o
   7   2   2    10156.88    10624.72    268.09 o
   8   2   2     2529.07     2473.81     95.23 o
   9   2   2        8.93        4.72     12.33 o
  10   2   2     3392.36     3390.58    187.83 o
 -11   3   2      316.18      247.96     37.59 o
 -10   3   2     1369.82     1476.36     79.98 o
  -9   3   2      243.20      222.13     22.44 o
  -8   3   2      820.97      887.26     52.34 o
  -7   3   2      128.92      143.34     17.56 o
  -6   3   2     4145.46     4253.75     72.13 o
  -5   3   2     2690.53     2777.33     45.24 o
  -4   3   2     2671.31     2650.19     60.18 o
  -3   3   2     5964.59     6168.09    102.75 o
  -2   3   2      530.90      550.62     13.56 o
  -1   3   2     9336.01     9343.17    133.56 o
   0   3   2      799.33      842.77     22.77 o
   1   3   2     2250.43     2224.07     44.01 o
   2   3   2     4856.77     4697.92     62.55 o
   3   3   2     1090.59     1122.05     23.44 o
   4   3   2     1263.56     1213.80     55.09 o
   5   3   2     1327.01     1322.75     46.92 o
   6   3   2     1739.01     1708.82     76.79 o
   7   3   2     1378.52     1370.87     48.82 o
   8   3   2      127.84      151.75     20.55 o
   9   3   2      423.15      483.00     43.93 o
  10   3   2      264.06      284.06     38.26 o
 -11   4   2     1240.66     1237.70     94.02 o
 -10   4   2      624.57      645.53     59.70 o
  -9   4   2     2211.97     2205.80     89.64 o
  -8   4   2     2997.35     3007.73     85.29 o
  -7   4   2     1887.45     1951.86     46.75 o
  -6   4   2     3650.99     3632.35     79.42 o
  -5   4   2     4848.43     4873.01     84.15 o
  -4   4   2     5818.55     5956.03     95.86 o
  -3   4   2      659.22      683.76     19.51 o
  -2   4   2    26522.34    26692.31    564.60 o
  -1   4   2     1424.08     1444.79     21.82 o
   0   4   2    16738.20    16402.95    331.19 o
   1   4   2     1874.69     1618.39     32.22 o
   2   4   2     5994.85     5885.50    110.19 o
   3   4   2    21269.46    21558.01    316.76 o
   4   4   2      186.92      161.03     11.51 o
   5   4   2     6776.14     6653.05    125.10 o
   6   4   2      213.42      211.06     20.23 o
   7   4   2      765.38      853.87     63.65 o
   8   4   2     1479.47     1467.45     67.97 o
   9   4   2      731.30      751.63     46.64 o
  10   4   2     2592.88     2593.62    155.33 o
 -10   5   2     1115.67     1192.48     82.99 o
  -9   5   2      274.05      269.49     22.54 o
  -8   5   2     2889.42     2908.12     89.59 o
  -7   5   2      625.47      597.31     29.70 o
  -6   5   2     7817.53     7805.30    147.55 o
  -5   5   2     1394.16     1348.87     29.58 o
  -4   5   2     1497.28     1445.79     30.23 o
  -3   5   2     6719.29     6500.81    113.25 o
  -2   5   2       70.72       83.93      4.85 o
  -1   5   2    20559.75    20207.36    405.80 o
   0   5   2      232.55      218.87      6.93 o
   1   5   2     9980.09     9736.74    186.70 o
   2   5   2     6995.24     6933.62    119.09 o
   3   5   2     2526.16     2553.20     49.17 o
   4   5   2     8225.55     8105.84    151.91 o
   5   5   2     1389.71     1426.99     39.47 o
   6   5   2     6171.89     6388.96    243.41 o
   7   5   2     3324.80     3248.86    120.34 o
   8   5   2     2067.31     2164.10    115.76 o
   9   5   2     1492.19     1425.79     82.31 o
  10   5   2       48.32       37.06     19.64 o
 -10   6   2       14.13       66.55     38.04 o
  -9   6   2      692.81      577.87     43.57 o
  -8   6   2       91.95       85.26     16.52 o
  -7   6   2     4396.17     4649.36    147.96 o
  -6   6   2      413.89      398.29     31.23 o
  -5   6   2     1559.43     1616.54     35.86 o
  -4   6   2     4928.15     4883.77     90.09 o
  -3   6   2     1183.00     1179.32     26.84 o
  -2   6   2     2189.77     2096.54     54.10 o
  -1   6   2      270.33      285.03     17.05 o
   0   6   2     5703.77     5783.21     92.24 o
   1   6   2      750.03      645.07     28.54 o
   2   6   2       15.21        3.67      5.06 o
   3   6   2     1941.95     1797.29     81.78 o
   4   6   2      576.09      572.58     16.90 o
   5   6   2     3142.18     3146.62     91.79 o
   6   6   2      239.88      246.12     14.80 o
   7   6   2     1368.38     1345.97     65.25 o
   8   6   2      918.72      833.68     41.16 o
   9   6   2       48.17       33.28     17.80 o
  -9   7   2      175.76      224.12     52.16 o
  -8   7   2     5210.82     5301.82    197.46 o
  -7   7   2        2.18       28.70     10.94 o
  -6   7   2     3913.34     4016.17    103.06 o
  -5   7   2     5791.17     5941.29    104.08 o
  -4   7   2     1374.54     1335.27     31.48 o
  -3   7   2    14689.96    15007.08    333.42 o
  -2   7   2      274.77      286.68     13.33 o
  -1   7   2     9033.70     8977.66    204.17 o
   0   7   2     3936.90     3923.49    101.91 o
   1   7   2     6619.88     6665.96    103.98 o
   2   7   2     7562.13     7563.78    145.81 o
   3   7   2     2733.16     2747.00     63.22 o
   4   7   2     9995.78    10189.03    278.22 o
   5   7   2       42.38       21.50      7.98 o
   6   7   2     6673.98     6621.47    215.81 o
   7   7   2     1576.83     1614.94     87.89 o
   8   7   2      827.39      880.78     84.24 o
   9   7   2     2030.06     2159.91    108.18 o
  -9   8   2      123.59       73.80     25.25 o
  -8   8   2        4.13        7.07     13.82 o
  -7   8   2      377.73      368.62     28.37 o
  -6   8   2        6.67       12.99      8.41 o
  -5   8   2       29.97       26.56      4.80 o
  -4   8   2      223.12      231.66     11.53 o
  -3   8   2       65.85       55.19     10.02 o
  -2   8   2      654.91      646.96     37.32 o
  -1   8   2     1650.39     1785.37     44.72 o
   0   8   2      206.52      205.71     10.97 o
   1   8   2       21.30       27.89      8.33 o
   2   8   2        3.56        9.63      8.09 o
   3   8   2      578.99      551.29     25.54 o
   4   8   2       50.20       38.55      8.94 o
   5   8   2     2489.57     2206.28     79.41 o
   6   8   2       19.50       40.11     17.08 o
   7   8   2      160.17      180.17     44.18 o
   8   8   2       52.99       45.54     19.05 o
  -8   9   2     2623.63     2749.44    133.45 o
  -7   9   2      810.67      717.09     38.43 o
  -6   9   2     4533.81     4595.93    185.73 o
  -5   9   2     3286.91     3220.45     94.31 o
  -4   9   2     1051.06     1038.22     71.01 o
  -3   9   2     5630.54     5921.17    142.76 o
  -2   9   2        5.55        6.66     12.34 o
  -1   9   2     5674.48     5663.63    118.35 o
   0   9   2     1085.00     1054.61     41.30 o
   1   9   2     1960.97     2012.53     46.73 o
   2   9   2     4543.94     4516.61    103.55 o
   3   9   2      523.58      497.11     29.57 o
   4   9   2     5981.68     6046.70    229.28 o
   5   9   2      117.73      140.01     11.20 o
   6   9   2     2055.50     1993.62    175.20 o
   7   9   2      751.26      836.92     88.27 o
  -7  10   2      104.26      100.14     24.58 o
  -6  10   2       27.14       -0.54     16.29 o
  -5  10   2        3.83       25.06     10.13 o
  -4  10   2       52.45      118.95     20.54 o
  -3  10   2       88.25      114.03     15.04 o
  -2  10   2     1837.20     1963.12     64.42 o
  -1  10   2        9.36       72.19     14.70 o
   0  10   2      399.56      370.75     29.22 o
   1  10   2      400.02      377.24     15.95 o
   2  10   2       21.24       32.88      8.11 o
   3  10   2      337.79      307.74     35.63 o
   4  10   2       94.01      103.50     18.48 o
   5  10   2       95.28      122.85     19.71 o
   6  10   2      107.50      106.12     27.50 o
  -6  11   2     1045.50      984.34     67.71 o
  -5  11   2     1722.80     1745.18     96.16 o
  -4  11   2     2056.76     2167.06    101.03 o
  -3  11   2     2738.91     2598.16    109.48 o
  -2  11   2      395.16      362.32     29.34 o
  -1  11   2     2474.03     2644.87    105.74 o
   0  11   2     1256.04     1215.66     58.42 o
   1  11   2     3674.22     3592.38    109.49 o
   2  11   2     2082.56     1910.70     83.10 o
   3  11   2      192.17      217.14     22.79 o
   4  11   2     3254.18     3299.68    132.52 o
   5  11   2      556.83      457.49     46.03 o
  -4  12   2      567.90      555.22     37.19 o
  -3  12   2      254.69      232.63     19.06 o
  -2  12   2       65.21        3.00     17.68 o
  -1  12   2        6.34       22.67     15.51 o
   0  12   2      448.43      444.21     27.83 o
   1  12   2      626.33      657.05     38.51 o
   2  12   2      176.08      176.28     15.37 o
   3  12   2      472.41      401.87     27.92 o
   4  12   2        6.67       -3.05     11.54 o
  -2  13   2       37.22       36.79     18.70 o
  -1  13   2     2534.09     2669.93    136.72 o
   0  13   2      151.68      215.34     31.81 o
   1  13   2      810.33      849.40     50.93 o
 -11   1   3      525.84      616.46     64.63 o
 -10   1   3     3045.63     3115.58    159.78 o
  -9   1   3       87.03       42.25     34.80 o
  -8   1   3     4359.04     4403.75    115.47 o
  -7   1   3     3376.69     3346.50     87.50 o
  -6   1   3     7288.12     7365.27    127.44 o
  -5   1   3    18588.96    18664.94    265.48 o
  -4   1   3     1939.76     1993.51     28.86 o
  -3   1   3    39715.66    38921.75   1001.85 o
  -2   1   3      598.52      637.19     11.96 o
  -1   1   3     4691.74     4794.77     70.59 o
   0   1   3     6189.66     6245.69     89.94 o
   1   1   3     4655.99     4717.66     80.30 o
   2   1   3    27365.86    27114.76    530.31 o
   3   1   3     2429.61     2384.27     89.19 o
   4   1   3    15284.41    15184.60    265.17 o
   5   1   3     2414.46     2326.52     57.68 o
   6   1   3     5244.75     5064.76    118.07 o
   7   1   3     4858.42     5054.91    168.58 o
   8   1   3      482.24      470.01     43.52 o
   9   1   3     4206.57     4214.15    209.75 o
  10   1   3      158.63      130.19     24.13 o
 -11   2   3      834.37      823.69     65.81 o
 -10   2   3      195.43      112.03     28.85 o
  -9   2   3      283.96      253.05     39.24 o
  -8   2   3      357.56      353.04     28.04 o
  -7   2   3     2444.77     2529.91     62.56 o
  -6   2   3     1021.00     1177.34     29.91 o
  -5   2   3     1038.66     1065.47     43.89 o
  -4   2   3       95.72       66.98      9.16 o
  -3   2   3        8.77       -0.70      5.16 o
  -2   2   3     8780.08     8711.35    130.08 o
  -1   2   3      276.28      284.49      7.59 o
   0   2   3     1922.73     1845.26     28.00 o
   1   2   3    45632.43    45156.30   1435.13 o
   2   2   3      309.89      332.00     15.43 o
   3   2   3     8864.70     9416.54    172.47 o
   4   2   3      575.52      702.75     27.75 o
   5   2   3     3029.74     3145.68     83.23 o
   6   2   3      601.16      592.86     21.15 o
   7   2   3     3142.59     3159.23    104.89 o
   8   2   3      232.83      251.76     33.17 o
   9   2   3      239.56      205.40     24.00 o
  10   2   3       33.92       33.28     29.14 o
 -11   3   3      647.34      485.00     59.68 o
 -10   3   3     2922.38     2771.34    147.58 o
  -9   3   3       29.27        8.89      9.95 o
  -8   3   3     5311.61     5433.65    134.82 o
  -7   3   3     2221.84     2416.61     96.21 o
  -6   3   3     8489.94     8596.01    137.38 o
  -5   3   3     5013.28     4866.54    134.80 o
  -4   3   3     1627.90     1686.64     37.02 o
  -3   3   3    11936.29    11867.58    200.34 o
  -2   3   3      415.29      381.42     10.03 o
  -1   3   3    13621.01    13212.11    167.89 o
   0   3   3     5104.58     4730.88     75.29 o
   1   3   3    18280.57    18302.18    264.60 o
   2   3   3     8214.53     8208.18    131.36 o
   3   3   3     3238.54     3534.67     54.43 o
   4   3   3     9007.40     8849.31    128.83 o
   5   3   3     2096.07     2104.82     59.02 o
   6   3   3     9648.32     9633.59    280.68 o
   7   3   3     2777.93     2943.88     87.75 o
   8   3   3     2518.66     2585.70    106.92 o
   9   3   3     1499.57     1503.22     72.92 o
  10   3   3      215.77      258.54     38.63 o
 -11   4   3      788.94      863.61    116.27 o
 -10   4   3      290.64      327.93     25.92 o
  -9   4   3     2310.86     2406.46    156.93 o
  -8   4   3     1787.37     1723.95     62.72 o
  -7   4   3      467.98      488.37     24.58 o
  -6   4   3     4432.84     4519.20     84.75 o
  -5   4   3      823.15      774.12     28.81 o
  -4   4   3     7150.41     7471.11    137.14 o
  -3   4   3        3.47       -4.76      4.76 o
  -2   4   3    13019.46    13275.13    225.31 o
  -1   4   3     5442.19     5498.27     79.12 o
   0   4   3     1189.35     1081.04     25.46 o
   1   4   3     5009.40     4997.25     72.79 o
   2   4   3     3189.87     3339.25     47.41 o
   3   4   3     3720.54     3559.95     64.30 o
   4   4   3       87.31       88.91     11.12 o
   5   4   3     4836.89     4701.42     93.52 o
   6   4   3      105.96      121.58     13.51 o
   7   4   3      361.99      394.37     26.51 o
   8   4   3      794.78      765.51     55.51 o
   9   4   3       25.23       34.95     20.03 o
  10   4   3     2839.35     2961.70    176.35 o
 -10   5   3     1882.69     1899.01     99.91 o
  -9   5   3       72.71       95.76     15.77 o
  -8   5   3     1575.46     1538.62     56.44 o
  -7   5   3      361.16      356.48     22.77 o
  -6   5   3      582.44      552.59     23.38 o
  -5   5   3     2020.00     1924.06     38.33 o
  -4   5   3      855.99      893.49     21.68 o
  -3   5   3     4485.37     4465.17     71.96 o
  -2   5   3      123.46      114.49      9.88 o
  -1   5   3     4310.51     4172.29     71.88 o
   0   5   3     5078.23     5136.51     93.59 o
   1   5   3     2743.75     2948.68     63.54 o
   2   5   3     4730.51     4511.95     72.17 o
   3   5   3      161.63      152.29     10.74 o
   4   5   3     3796.69     3750.27     75.20 o
   5   5   3       73.74       78.57     11.69 o
   6   5   3      996.03      964.70     44.99 o
   7   5   3     1542.85     1562.74     76.36 o
   8   5   3      247.03      258.52     24.20 o
   9   5   3      955.75      732.60     70.36 o
 -10   6   3      246.91      213.49     48.22 o
  -9   6   3     2495.65     2634.18    100.06 o
  -8   6   3     1740.32     1785.51     74.08 o
  -7   6   3     7227.34     7589.26    202.73 o
  -6   6   3     7227.03     7259.70    137.96 o
  -5   6   3     3135.14     3012.53     59.92 o
  -4   6   3     6333.32     6423.39    128.94 o
  -3   6   3      672.21      696.15     25.38 o
  -2   6   3    11321.90    11065.77    206.36 o
  -1   6   3       33.26       84.77      8.28 o
   0   6   3     5757.79     5749.91     94.63 o
   1   6   3    10816.51    11068.32    172.89 o
   2   6   3      664.36      611.98     17.57 o
   3   6   3     8572.84     8952.23    178.47 o
   4   6   3       42.38       37.21      6.37 o
   5   6   3     4353.25     4347.08    120.36 o
   6   6   3     2783.86     2596.80     82.80 o
   7   6   3     1967.39     2138.30    100.24 o
   8   6   3     4620.69     4584.94    235.33 o
   9   6   3        9.64       48.25     17.48 o
  -9   7   3        8.19      -10.47     13.93 o
  -8   7   3      511.14      605.90     43.97 o
  -7   7   3      259.36      267.24     25.50 o
  -6   7   3       29.76       42.51     11.05 o
  -5   7   3     1421.54     1418.29     67.29 o
  -4   7   3      463.93      467.05     16.60 o
  -3   7   3      600.91      583.97     17.68 o
  -2   7   3       21.99       24.56      7.36 o
  -1   7   3      447.82      422.30     11.60 o
   0   7   3      672.68      629.57     23.25 o
   1   7   3      109.15      108.01     11.50 o
   2   7   3      724.45      716.13     26.42 o
   3   7   3      452.02      471.38     19.07 o
   4   7   3      175.64      167.75     12.46 o
   5   7   3      468.43      450.16     23.12 o
   6   7   3       16.27        1.94      8.34 o
   7   7   3      182.13      170.04     35.27 o
   8   7   3      735.09      607.19     70.25 o
  -9   8   3     4327.60     4270.48    255.60 o
  -8   8   3      246.38      197.05     47.97 o
  -7   8   3     2919.48     2753.64    100.95 o
  -6   8   3     1877.43     1945.15     55.96 o
  -5   8   3     1543.46     1553.35     41.80 o
  -4   8   3     9493.83     9847.76    213.95 o
  -3   8   3      188.95      220.59     15.63 o
  -2   8   3     7761.39     7731.52    257.18 o
  -1   8   3     2321.63     2428.55     61.09 o
   0   8   3     6018.39     5659.78    121.40 o
   1   8   3     5297.86     5320.10    109.24 o
   2   8   3     1596.17     1517.98     55.60 o
   3   8   3     6598.80     6657.07    200.37 o
   4   8   3      683.54      657.21     32.45 o
   5   8   3     3392.66     3405.31    137.39 o
   6   8   3     2130.04     1959.66    131.08 o
   7   8   3     2063.01     2126.32    119.28 o
   8   8   3     2572.56     2851.67    171.32 o
  -8   9   3       30.79       60.74     24.83 o
  -7   9   3        0.01        4.95     11.21 o
  -6   9   3       86.22       56.22     14.70 o
  -5   9   3       11.99       13.75      4.44 o
  -4   9   3      168.81      154.12     14.98 o
  -3   9   3      631.11      677.69     28.30 o
  -2   9   3      260.17      297.00     22.68 o
  -1   9   3       19.31       47.60     24.56 o
   0   9   3       16.45       19.87      6.24 o
   1   9   3      466.22      482.24     19.09 o
   2   9   3      261.68      310.58     16.12 o
   3   9   3       28.00       20.91     10.75 o
   4   9   3       56.42       57.66     12.63 o
   5   9   3       78.23       51.57     14.08 o
   6   9   3       11.91       21.34     35.23 o
   7   9   3       13.86       81.55     34.62 o
  -7  10   3     1228.33     1241.81    104.20 o
  -6  10   3      636.02      608.08     40.28 o
  -5  10   3      509.23      482.09     35.24 o
  -4  10   3     2363.35     2511.26    102.08 o
  -3  10   3       38.40       51.21     10.23 o
  -2  10   3     9407.57     9796.65    248.38 o
  -1  10   3     3319.82     3246.33    103.33 o
   0  10   3     6157.00     5973.13    176.76 o
   1  10   3     3498.59     3607.64     95.89 o
   2  10   3      342.75      394.12     18.33 o
   3  10   3     5373.95     5450.73    162.97 o
   4  10   3       19.66        7.19      9.07 o
   5  10   3     3121.68     2922.37    139.74 o
   6  10   3      988.21     1022.51     97.33 o
  -6  11   3      942.06      887.98     53.90 o
  -5  11   3      613.37      591.35     37.88 o
  -4  11   3       61.17       71.63     11.64 o
  -3  11   3      838.36      819.79     40.61 o
  -2  11   3      188.11      178.75     28.61 o
  -1  11   3      622.13      462.60     43.42 o
   0  11   3      966.62      900.58     47.85 o
   1  11   3      255.74      207.61     15.27 o
   2  11   3     1221.76     1057.93     57.04 o
   3  11   3        0.02       18.53     30.13 o
   4  11   3      917.31      876.33     99.05 o
   5  11   3      496.24      416.70     47.22 o
  -5  12   3      630.24      642.78     39.92 o
  -4  12   3     1793.03     1870.45     87.52 o
  -3  12   3       95.50       67.32     21.07 o
  -2  12   3      140.39      231.62     33.76 o
  -1  12   3      688.76      672.50     41.17 o
   0  12   3     1341.07     1318.00     52.76 o
   1  12   3     2001.09     2019.29     89.35 o
   2  12   3      308.31      337.53     22.78 o
   3  12   3     1945.10     1894.39     96.06 o
   4  12   3       35.69       18.03     12.11 o
  -1  13   3      858.22      881.88     52.71 o
   0  13   3      245.50      287.76     29.67 o
 -11   0   4     3951.93     3946.27    374.43 o
 -10   0   4       20.78       12.01     27.22 o
  -9   0   4     5324.56     5297.97    303.32 o
  -8   0   4     2682.67     2898.85    155.44 o
  -7   0   4     7520.12     7299.24    263.63 o
  -6   0   4     3835.25     3598.74    154.48 o
  -5   0   4    12168.70    13743.60    377.81 o
  -4   0   4     9467.70     8771.50    168.57 o
  -3   0   4     3448.06     3649.74    156.59 o
  -2   0   4    52437.94    50177.69   1501.02 o
   0   0   4    25929.87    25068.50    975.81 o
   2   0   4      808.58      761.52     74.94 o
   3   0   4    17160.65    17144.86    502.83 o
   4   0   4     2219.25     2232.43     57.63 o
   5   0   4    13671.28    14098.34    436.95 o
   6   0   4    10357.59     9866.58    439.56 o
   7   0   4     3221.24     3422.76    170.61 o
   8   0   4     5139.90     5016.58    293.50 o
   9   0   4      105.41      -14.78     36.15 o
  10   0   4      927.67      902.11    110.51 o
 -11   1   4        0.56        4.17     17.69 o
 -10   1   4      165.74      191.99     32.17 o
  -9   1   4       52.36       36.49     33.80 o
  -8   1   4      362.09      374.25     29.24 o
  -7   1   4      118.83      137.24     17.20 o
  -6   1   4      462.53      474.16     20.18 o
  -5   1   4     4445.30     4847.13     94.90 o
  -4   1   4       42.19       59.06      7.57 o
  -3   1   4     6348.59     6508.83    100.99 o
  -2   1   4       21.87       15.82      5.28 o
  -1   1   4      559.96      584.17     12.68 o
   0   1   4      395.53      441.61     10.43 o
   1   1   4      126.72      124.35      6.70 o
   2   1   4      480.07      455.92     15.55 o
   3   1   4     2221.31     2314.97     64.73 o
   4   1   4       36.97       27.16     11.06 o
   5   1   4       59.98       61.25     11.40 o
   6   1   4      131.03      110.69     13.83 o
   7   1   4      335.07      388.90     33.50 o
   8   1   4        4.33      -14.24     16.24 o
   9   1   4       96.55      149.31     18.25 o
  10   1   4      464.91      465.12     56.41 o
 -11   2   4     3789.98     3910.03    202.06 o
 -10   2   4      173.16      185.18     37.12 o
  -9   2   4     6867.16     6955.67    248.60 o
  -8   2   4     5050.58     5032.49    121.09 o
  -7   2   4     3078.30     3021.90     74.53 o
  -6   2   4     6899.68     6743.84    159.20 o
  -5   2   4     4274.41     4344.48     70.09 o
  -4   2   4    20814.00    21004.97    288.19 o
  -3   2   4     1212.79     1094.65     23.46 o
  -2   2   4    25452.29    24205.07    388.37 o
  -1   2   4    16199.30    16183.38    223.21 o
   0   2   4    18635.70    18208.30    265.22 o
   1   2   4     4931.75     4903.59     65.61 o
   2   2   4      783.41      782.79     25.42 o
   3   2   4    17948.79    17940.29    240.26 o
   4   2   4     8295.21     8656.56    155.06 o
   5   2   4     9458.92     9427.00    160.51 o
   6   2   4     1959.80     1982.53     56.15 o
   7   2   4      161.80      179.12     21.83 o
   8   2   4     6775.88     6663.40    245.91 o
   9   2   4       82.14       74.19     26.69 o
  10   2   4     5972.45     5664.66    447.74 o
 -11   3   4        0.25       43.65     48.61 o
 -10   3   4      440.47      450.01     43.55 o
  -9   3   4      213.45      190.45     18.11 o
  -8   3   4     1414.39     1509.37     50.73 o
  -7   3   4     2881.58     3027.87    122.04 o
  -6   3   4     1617.28     1686.67     37.75 o
  -5   3   4     4756.17     4697.92    135.30 o
  -4   3   4        9.85       31.36      8.63 o
  -3   3   4     5752.79     5831.54     87.83 o
  -2   3   4     2206.92     2271.41     37.81 o
  -1   3   4     2164.43     2036.05     33.48 o
   0   3   4     6101.07     6267.86     80.22 o
   1   3   4     7535.45     7829.40    102.53 o
   2   3   4     3435.88     3500.59     59.58 o
   3   3   4       88.73       97.57      8.87 o
   4   3   4     3093.30     3050.96     52.68 o
   5   3   4     1540.79     1608.17     36.98 o
   6   3   4     1089.38     1108.01     32.67 o
   7   3   4     2058.22     2073.43     65.98 o
   8   3   4        6.66        1.55      7.76 o
   9   3   4     2253.44     2068.63    147.71 o
  10   3   4      213.93      149.61     39.45 o
 -11   4   4      866.69      880.51     81.16 o
 -10   4   4       60.52       80.30     28.13 o
  -9   4   4     2494.07     2377.72     81.86 o
  -8   4   4     2226.82     2123.23     61.14 o
  -7   4   4    10277.16    10468.48    229.20 o
  -6   4   4     9002.49     9120.74    141.46 o
  -5   4   4      580.87      617.88     20.47 o
  -4   4   4    12257.25    12679.34    240.18 o
  -3   4   4     3663.70     3874.95     69.38 o
  -2   4   4    13014.37    12660.40    183.46 o
  -1   4   4     2405.12     2311.05     40.74 o
   0   4   4       83.10       83.86      8.66 o
   1   4   4    16836.72    16912.21    205.37 o
   2   4   4     6263.55     6767.46     98.40 o
   3   4   4     5757.59     5527.32    107.15 o
   4   4   4      228.22      226.10     11.13 o
   5   4   4     2171.70     2102.96     56.73 o
   6   4   4     2340.86     2490.36     72.56 o
   7   4   4     1134.62     1072.05     49.30 o
   8   4   4     4699.91     4723.64    161.95 o
   9   4   4        0.05       44.42     32.58 o
 -10   5   4     1954.13     2071.78     93.93 o
  -9   5   4      291.93      292.30     26.21 o
  -8   5   4     4701.91     4714.97    134.47 o
  -7   5   4      378.70      411.71     22.92 o
  -6   5   4     2702.93     2740.56     93.39 o
  -5   5   4     3831.09     3782.16     76.44 o
  -4   5   4      919.12      980.41     24.19 o
  -3   5   4    15092.72    15167.78    228.31 o
  -2   5   4     4143.36     4328.76     65.17 o
  -1   5   4     4165.54     4024.02     55.82 o
   0   5   4     9844.85     9733.43    156.50 o
   1   5   4     2649.99     2650.39     48.31 o
   2   5   4     5979.80     5633.55     90.15 o
   3   5   4      310.81      316.84     15.70 o
   4   5   4     5867.14     5846.61    125.51 o
   5   5   4     5074.33     5113.15    154.40 o
   6   5   4     3237.22     3154.94     90.61 o
   7   5   4     2785.91     2918.68    105.09 o
   8   5   4        4.16       14.94     12.45 o
   9   5   4     1492.61     1400.91     96.49 o
 -10   6   4        0.07        1.45     13.68 o
  -9   6   4     1194.98     1160.11     83.80 o
  -8   6   4      201.83      154.10     20.23 o
  -7   6   4      149.53      165.82     10.90 o
  -6   6   4     1440.42     1414.21     61.74 o
  -5   6   4      160.83      143.89     10.87 o
  -4   6   4     1771.84     1763.52     39.16 o
  -3   6   4       75.91      103.01      8.65 o
  -2   6   4     2416.99     2304.90     42.63 o
  -1   6   4     6885.00     7117.52    125.85 o
   0   6   4      876.18      839.04     17.72 o
   1   6   4     1774.78     1701.16     35.65 o
   2   6   4      151.47      186.55     14.36 o
   3   6   4     5641.65     5572.32    114.01 o
   4   6   4      899.57      913.07     31.77 o
   5   6   4     3985.38     3750.22    133.08 o
   6   6   4     2227.58     2002.43     79.34 o
   7   6   4      512.65      514.24     34.29 o
   8   6   4      286.35      292.89     58.70 o
   9   6   4       60.18       55.45     29.20 o
 -10   7   4     2529.61     2622.69    174.11 o
  -9   7   4        3.38        6.83     41.23 o
  -8   7   4     3184.12     3197.50    146.95 o
  -7   7   4     2124.22     2107.37     64.39 o
  -6   7   4     1337.36     1346.60     41.63 o
  -5   7   4     6725.26     6599.03    176.81 o
  -4   7   4       30.59       42.31      5.99 o
  -3   7   4     6759.01     6600.95    105.38 o
  -2   7   4     1083.23     1055.76     35.45 o
  -1   7   4     7204.87     7165.41    124.95 o
   0   7   4     5243.54     5258.36     97.33 o
   1   7   4     2090.39     2186.35     42.78 o
   2   7   4    10740.36    10768.05    220.95 o
   3   7   4      279.31      286.82     15.12 o
   4   7   4     8293.30     8563.78    299.41 o
   5   7   4     2202.50     2140.98    103.21 o
   6   7   4     1144.65     1170.99     60.67 o
   7   7   4     2942.05     3217.67    232.84 o
   8   7   4       96.37       58.05     23.93 o
  -9   8   4       12.64       51.66     44.55 o
  -8   8   4       23.13       36.54     20.75 o
  -7   8   4       90.35       85.75     15.59 o
  -6   8   4      130.13      117.98     11.47 o
  -5   8   4        0.11       -1.87      4.99 o
  -4   8   4      452.73      477.20     23.58 o
  -3   8   4      557.27      540.85     18.91 o
  -2   8   4     1176.03     1214.02     56.09 o
  -1   8   4     2023.72     2113.80     49.86 o
   0   8   4     2261.71     2348.15     51.84 o
   1   8   4       30.67       47.84      8.80 o
   2   8   4       62.59       67.78     12.08 o
   3   8   4     1123.14     1093.85     34.23 o
   4   8   4        1.34        4.12     22.19 o
   5   8   4       42.30       65.54     16.28 o
   6   8   4        8.98      -21.60     22.04 o
   7   8   4        1.64        8.44     21.36 o
   8   8   4       67.77       96.41     31.03 o
  -8   9   4     1814.23     1913.98    128.87 o
  -7   9   4     2640.47     2693.64    136.37 o
  -6   9   4     1214.42     1105.00     62.75 o
  -5   9   4     6726.24     6669.39    204.20 o
  -4   9   4       51.55       36.69     17.70 o
  -3   9   4     6893.55     7300.05    215.37 o
  -2   9   4     1109.54     1107.01     53.97 o
  -1   9   4     2421.71     2445.60     93.76 o
   0   9   4     5164.51     5055.33    119.23 o
   1   9   4      196.19      196.51     12.01 o
   2   9   4     9745.45    10093.35    246.64 o
   3   9   4       11.43       19.13     11.92 o
   4   9   4     4762.45     5045.71    186.98 o
   5   9   4     1783.16     1926.66    145.37 o
   6   9   4     1660.18     1702.08    158.07 o
   7   9   4     2827.87     3052.22    221.39 o
  -7  10   4       92.78      140.45     33.70 o
  -6  10   4        0.80       12.81     13.03 o
  -5  10   4       47.20       68.46     13.90 o
  -4  10   4      614.59      575.19    106.55 o
  -3  10   4      236.23      115.33     27.57 o
  -2  10   4       67.86       65.78     17.44 o
  -1  10   4      574.88      512.79     55.77 o
   0  10   4      802.59      854.28     28.51 o
   1  10   4      486.45      505.40     33.34 o
   2  10   4      193.54      197.10     18.32 o
   3  10   4       16.85       32.26     33.26 o
   4  10   4      104.00       88.32     16.75 o
   5  10   4       33.55       23.87     16.01 o
   6  10   4      249.33      274.91     33.43 o
  -6  11   4      862.66      826.21     50.29 o
  -5  11   4     4058.50     4254.78    186.33 o
  -4  11   4      149.23      120.44     17.96 o
  -3  11   4     2587.14     2656.96    137.48 o
  -2  11   4     1199.01     1362.30     73.50 o
  -1  11   4     2821.79     2743.06     97.70 o
   0  11   4     1955.03     1964.46     93.59 o
   1  11   4      438.86      351.38     35.02 o
   2  11   4     1986.62     1942.41     62.94 o
   3  11   4      114.08      154.92     22.22 o
   4  11   4     2835.52     2977.73    155.28 o
   5  11   4      289.67      319.07     33.18 o
  -5  12   4       37.41       30.20     13.46 o
  -4  12   4      698.99      699.19     68.88 o
  -3  12   4       19.22       56.27     23.13 o
  -2  12   4     2577.42     2467.75    113.79 o
  -1  12   4      756.80      782.03     53.35 o
   0  12   4      518.82      537.84     67.65 o
   1  12   4      416.28      377.65     31.92 o
   2  12   4        0.29       22.09     17.04 o
   3  12   4      855.76      853.40     56.35 o
  -1  13   4     1296.58     1201.31     76.70 o
   0  13   4      139.33      151.68     24.08 o
 -11   1   5       80.66       73.78     52.92 o
 -10   1   5     3586.45     3614.07    345.37 o
  -9   1   5     1331.35     1396.97     79.74 o
  -8   1   5     4765.29     4864.26    199.74 o
  -7   1   5     9095.14     9624.32    245.47 o
  -6   1   5     1773.53     1855.52     49.91 o
  -5   1   5    29270.46    28815.58    365.14 o
  -4   1   5       42.40       35.26      7.21 o
  -3   1   5    24074.89    23639.29    348.02 o
  -2   1   5     7650.45     7494.52    133.03 o
  -1   1   5     3779.09     3809.64     63.34 o
   0   1   5    29242.93    27889.56    515.13 o
   1   1   5     4092.48     4201.10     68.98 o
   2   1   5    18931.99    19102.58    398.24 o
   3   1   5      581.25      523.69     25.30 o
   4   1   5    10754.86    10708.67    203.32 o
   5   1   5     4053.74     3845.01     92.44 o
   6   1   5     1375.65     1333.83     49.45 o
   7   1   5     6558.70     6941.80    199.53 o
   8   1   5       33.30       22.30     38.50 o
   9   1   5     3265.04     3416.26    169.40 o
  10   1   5      530.10      496.45     53.00 o
 -11   2   5      607.69      460.81     47.66 o
 -10   2   5        5.90        8.65     22.50 o
  -9   2   5      667.98      785.80    108.13 o
  -8   2   5      975.99     1105.58     46.88 o
  -7   2   5       69.74       68.60     45.84 o
  -6   2   5     1615.01     1559.04     31.22 o
  -5   2   5      293.06      313.79     16.87 o
  -4   2   5     6587.02     6851.69    124.41 o
  -3   2   5      541.01      543.21     18.99 o
  -2   2   5       98.27      120.65      7.34 o
  -1   2   5      597.49      571.69     27.92 o
   0   2   5     1403.07     1254.52     24.24 o
   1   2   5      553.84      569.35     28.62 o
   2   2   5     2584.41     2682.81     66.17 o
   3   2   5      818.16      764.24     23.02 o
   4   2   5     2096.01     2187.21     51.59 o
   5   2   5     1994.21     2063.61     51.86 o
   6   2   5     1277.96     1277.24     59.01 o
   7   2   5      398.17      411.33     24.70 o
   8   2   5      450.95      457.48     50.15 o
   9   2   5      244.97      263.74     51.27 o
  10   2   5       83.61       98.35     34.18 o
 -11   3   5        1.54      -13.03     18.93 o
 -10   3   5     1815.69     1755.27    159.46 o
  -9   3   5      100.70      160.82     28.30 o
  -8   3   5     2466.18     2469.11     65.49 o
  -7   3   5     1143.84     1128.56     29.59 o
  -6   3   5     1108.86     1110.86     28.21 o
  -5   3   5     9563.19     9253.77    160.10 o
  -4   3   5       19.05       16.51      8.02 o
  -3   3   5    11014.39    10427.40    145.56 o
  -2   3   5     3072.09     2965.86     42.93 o
  -1   3   5     6294.37     6118.18     81.97 o
   0   3   5    13660.67    14010.44    187.03 o
   1   3   5     4165.91     4447.12     60.29 o
   2   3   5     9920.07    10093.34    133.00 o
   3   3   5     1820.30     1776.43     32.65 o
   4   3   5    10135.72    10042.23    140.15 o
   5   3   5     7549.48     7632.92    136.01 o
   6   3   5     2066.99     2143.84     53.97 o
   7   3   5     3942.21     4163.19    110.42 o
   8   3   5        2.92       -4.53     13.66 o
   9   3   5     1229.01     1185.52     86.17 o
 -11   4   5     1286.12     1165.94     90.32 o
 -10   4   5      387.67      447.08     30.78 o
  -9   4   5     2971.71     2990.45    151.79 o
  -8   4   5     2031.19     2009.30    123.52 o
  -7   4   5     4944.58     4943.84    110.53 o
  -6   4   5     6173.25     6393.91    101.77 o
  -5   4   5        7.32       31.76      8.63 o
  -4   4   5     8357.04     8294.45    138.92 o
  -3   4   5       21.47       47.98     15.44 o
  -2   4   5    10248.66    10396.42    140.74 o
  -1   4   5     4125.35     4205.88     55.89 o
   0   4   5      706.90      672.70     15.98 o
   1   4   5     9055.93     8941.19    127.03 o
   2   4   5    11916.80    12851.27    171.02 o
   3   4   5     5914.93     6211.09    106.11 o
   4   4   5     2539.81     2644.33     56.32 o
   5   4   5     3100.74     3194.01     66.35 o
   6   4   5     2032.49     1929.18     60.90 o
   7   4   5        4.90       52.95     28.38 o
   8   4   5     4735.70     4818.51    209.65 o
   9   4   5       21.24      -44.56     44.56 o
 -11   5   5       19.33       -5.79     27.53 o
 -10   5   5     2596.31     2460.64    118.89 o
  -9   5   5      242.32      217.13     20.10 o
  -8   5   5     1529.32     1579.89     56.93 o
  -7   5   5     3424.76     3514.25     76.06 o
  -6   5   5      288.71      312.93     19.73 o
  -5   5   5     4440.33     4499.94     83.86 o
  -4   5   5       57.05       50.81      8.21 o
  -3   5   5     3953.04     3870.21     60.50 o
  -2   5   5     1395.73     1356.54     31.09 o
  -1   5   5     2577.01     2640.28     39.14 o
   0   5   5     3256.95     3114.63     52.27 o
   1   5   5     1386.81     1400.56     21.51 o
   2   5   5     7302.87     7189.61     97.48 o
   3   5   5       12.96        7.76      5.40 o
   4   5   5     4420.78     4528.85    102.57 o
   5   5   5     2462.83     2401.88     73.13 o
   6   5   5     1848.40     1826.39     74.97 o
   7   5   5     3198.98     3243.61    119.17 o
   8   5   5      351.40      369.59     34.00 o
   9   5   5     1497.07     1283.16    151.19 o
 -10   6   5      118.92      188.68     32.82 o
  -9   6   5     1189.55     1165.18     55.68 o
  -8   6   5     2589.31     2490.40    103.35 o
  -7   6   5       95.88      107.47     13.97 o
  -6   6   5     1941.19     2004.94     77.56 o
  -5   6   5        3.99        5.97      5.41 o
  -4   6   5    11150.70    11083.58    184.67 o
  -3   6   5     2619.96     2849.14     56.46 o
  -2   6   5     4894.41     4854.65     79.54 o
  -1   6   5    13866.27    14249.56    253.52 o
   0   6   5      573.04      491.73     18.62 o
   1   6   5    16589.96    17001.82    297.48 o
   2   6   5       34.97       62.99      7.77 o
   3   6   5     8681.02     8436.21    224.47 o
   4   6   5     2071.90     2126.07     72.81 o
   5   6   5     1141.13     1233.41     78.68 o
   6   6   5     1313.79     1345.16     53.36 o
   7   6   5      271.56      265.10     22.07 o
   8   6   5     1643.67     1487.18    121.57 o
 -10   7   5      446.48      476.36     73.82 o
  -9   7   5        3.16       42.80     25.60 o
  -8   7   5      272.22      182.00     25.82 o
  -7   7   5      744.70      735.38     27.32 o
  -6   7   5     1052.35      996.71     39.77 o
  -5   7   5      627.55      561.51     43.00 o
  -4   7   5      138.64      112.71     13.41 o
  -3   7   5      231.96      225.86     11.65 o
  -2   7   5      437.73      439.12     16.39 o
  -1   7   5       90.88       78.28      8.69 o
   0   7   5     1614.68     1634.11     33.72 o
   1   7   5        3.31       -2.31      3.91 o
   2   7   5     1141.93     1216.83     41.12 o
   3   7   5      495.91      543.16     31.39 o
   4   7   5      120.32      155.15     19.75 o
   5   7   5      143.80       91.17     18.36 o
   6   7   5       31.59       59.08     15.20 o
   7   7   5      265.91      366.48     43.66 o
   8   7   5      114.81      168.69     35.66 o
  -9   8   5     2012.74     2051.58    116.47 o
  -8   8   5      691.38      693.40     67.40 o
  -7   8   5      412.51      390.11     44.03 o
  -6   8   5     6733.43     6803.15    200.07 o
  -5   8   5       27.63       52.27      9.89 o
  -4   8   5     5272.22     5328.68    124.50 o
  -3   8   5      756.26      735.71     20.52 o
  -2   8   5     6066.23     6227.86    147.41 o
  -1   8   5    11120.86    11388.38    222.16 o
   0   8   5     3560.30     3717.67     72.63 o
   1   8   5     9651.14     9732.61    190.72 o
   2   8   5       42.12       52.08      7.59 o
   3   8   5     3228.39     3127.46     81.36 o
   4   8   5     1858.15     1916.54    103.40 o
   5   8   5     3408.37     3159.20    165.82 o
   6   8   5     3491.36     3311.16    262.95 o
   7   8   5      212.36      302.13     54.30 o
  -8   9   5      280.84      306.71     46.36 o
  -7   9   5       87.49      119.39     13.55 o
  -6   9   5       12.84        4.40      6.75 o
  -5   9   5      179.05      177.81     12.55 o
  -4   9   5      415.85      406.63     21.64 o
  -3   9   5       44.78       47.10     11.13 o
  -2   9   5       32.92       48.13     10.60 o
  -1   9   5      125.77      152.78      8.85 o
   0   9   5       15.95        5.92      5.38 o
   1   9   5      437.42      436.58     24.24 o
   2   9   5       83.33       57.43     12.50 o
   3   9   5      459.13      440.82     17.22 o
   4   9   5      201.77      162.70     17.43 o
   5   9   5      347.87      245.93     28.81 o
   6   9   5       79.99       69.95     21.97 o
   7   9   5      115.49       59.43     36.41 o
  -7  10   5     2071.36     2075.27    113.76 o
  -6  10   5     2164.59     2046.00     99.49 o
  -5  10   5        0.07      -12.05     12.05 o
  -4  10   5     3740.26     3689.55    149.17 o
  -3  10   5     1590.62     1542.10    116.82 o
  -2  10   5     4432.83     4344.23    165.21 o
  -1  10   5      112.73      107.42     41.70 o
   0  10   5      545.46      503.63     18.08 o
   1  10   5     3082.72     2971.50     84.26 o
   2  10   5       88.59       97.00     13.83 o
   3  10   5     3869.98     3888.15    142.92 o
   4  10   5     1026.05      910.23     50.68 o
   5  10   5      664.98      807.32     58.11 o
   6  10   5     3413.70     3269.76    245.52 o
  -6  11   5       16.49       -5.40     11.58 o
  -5  11   5      720.90      645.88     39.76 o
  -4  11   5       98.92      118.73     43.28 o
  -3  11   5       24.03       29.87     19.17 o
  -2  11   5      799.38      875.65    177.94 o
  -1  11   5       69.04       66.82     43.88 o
   0  11   5      662.53      569.42     39.86 o
   1  11   5        3.98        0.58      7.80 o
   2  11   5      226.87      233.26     18.51 o
   3  11   5      124.87      162.33     16.75 o
   4  11   5      240.05      196.11     27.84 o
  -4  12   5     1232.13     1263.06     57.41 o
  -3  12   5      435.47      352.24     29.43 o
  -2  12   5     1383.43     1306.97     86.04 o
  -1  12   5     3329.26     3345.33    184.02 o
   0  12   5      266.01      234.90     24.86 o
   1  12   5     1775.56     1799.84    103.11 o
   2  12   5       46.35       51.51     14.50 o
   3  12   5     1437.50     1344.32     74.94 o
 -11   0   6     2539.13     2525.83    239.50 o
 -10   0   6     3179.02     3483.11    212.19 o
  -9   0   6     4662.48     4425.20    218.13 o
  -8   0   6     4072.26     4141.78    199.21 o
  -7   0   6      510.62      416.77     33.66 o
  -6   0   6    12560.97    12412.20    229.28 o
  -5   0   6      865.33     1023.07     40.71 o
  -4   0   6    37907.87    38060.23    843.11 o
  -3   0   6     2614.92     2374.75     66.23 o
  -2   0   6     6142.18     6182.59    169.27 o
  -1   0   6    37409.82    35485.54    806.92 o
   0   0   6     3338.59     3378.35     86.84 o
   1   0   6    14597.32    13819.16    352.11 o
   2   0   6     3065.16     3032.07     88.23 o
   3   0   6     5696.52     5454.25    149.88 o
   4   0   6    16996.87    18603.79    582.59 o
   5   0   6     1285.47     1229.01     67.31 o
   6   0   6     9466.21     9653.74    390.76 o
   7   0   6      308.64      308.03     57.74 o
   8   0   6     5549.87     5281.66    392.49 o
   9   0   6     1790.82     1650.96    113.19 o
 -11   1   6       12.69       55.04     51.73 o
 -10   1   6       25.89       68.70     32.10 o
  -9   1   6       48.79       42.01     17.95 o
  -8   1   6      376.07      378.78     33.13 o
  -7   1   6      146.58      141.74     16.76 o
  -6   1   6        9.64        3.72      5.14 o
  -5   1   6      529.07      504.60     25.16 o
  -4   1   6       26.00       43.04     10.13 o
  -3   1   6       16.98        8.54      8.03 o
  -2   1   6     3497.72     3266.77     51.08 o
  -1   1   6        5.60       -7.67      7.67 o
   0   1   6     7097.70     7062.72    106.31 o
   1   1   6        0.28       -2.07      4.46 o
   2   1   6     1388.81     1462.87     42.51 o
   3   1   6     1193.08     1204.25     27.00 o
   4   1   6      292.94      322.37     23.98 o
   5   1   6      393.05      383.04     22.44 o
   6   1   6      317.18      255.81     44.78 o
   7   1   6       76.09      150.72     30.26 o
   8   1   6      185.61      177.47     21.07 o
   9   1   6       49.87       74.88     21.73 o
 -11   2   6     2973.88     2836.82    171.79 o
 -10   2   6     1913.64     1838.62    131.05 o
  -9   2   6     3993.60     3905.58    162.07 o
  -8   2   6     5861.61     5860.89    201.06 o
  -7   2   6     1353.43     1340.84     45.61 o
  -6   2   6     9799.20     9916.27    176.16 o
  -5   2   6     2906.40     3213.07     54.28 o
  -4   2   6     2849.98     2410.47     56.54 o
  -3   2   6    15255.67    15448.36    245.50 o
  -2   2   6     6140.20     6017.18     96.99 o
  -1   2   6    22147.07    21522.80    354.44 o
   0   2   6      616.38      708.10     22.26 o
   1   2   6    13872.49    13862.22    185.25 o
   2   2   6    24091.15    24904.80    498.95 o
   3   2   6    13292.00    12951.39    183.64 o
   4   2   6     3195.14     2980.64     63.76 o
   5   2   6     2909.98     2865.20     54.07 o
   6   2   6     5854.26     5883.92    137.27 o
   7   2   6      269.32      253.00     15.61 o
   8   2   6     7563.78     7865.66    338.75 o
   9   2   6      414.95      429.57     47.18 o
 -11   3   6       62.20       84.28     22.43 o
 -10   3   6      885.64     1120.41     74.71 o
  -9   3   6      950.77      891.75     46.12 o
  -8   3   6      916.05      877.63     49.43 o
  -7   3   6     2223.67     2197.69     48.08 o
  -6   3   6       20.05       29.81      8.77 o
  -5   3   6     4190.78     4127.18     64.04 o
  -4   3   6     1415.46     1533.62     28.85 o
  -3   3   6      276.77      219.66     12.93 o
  -2   3   6    11182.74    11541.64    166.53 o
  -1   3   6     2008.42     1987.27     33.00 o
   0   3   6     8012.93     8145.83    103.18 o
   1   3   6       34.40       66.27      8.12 o
   2   3   6     3924.87     3831.31     74.03 o
   3   3   6      182.55       98.84     12.85 o
   4   3   6     1633.54     1536.02     31.83 o
   5   3   6     1115.63     1056.69     34.21 o
   6   3   6      463.33      390.44     27.94 o
   7   3   6     1854.85     1888.65     68.59 o
   8   3   6      171.63       91.34     29.80 o
   9   3   6      507.59      614.80     56.19 o
 -11   4   6      684.08      736.51     65.88 o
 -10   4   6     1521.55     1386.91     85.32 o
  -9   4   6     1715.86     1657.42    114.29 o
  -8   4   6     4936.98     5076.94    157.55 o
  -7   4   6      123.44      108.44     28.84 o
  -6   4   6     2620.49     2544.32     49.14 o
  -5   4   6     2279.21     2330.97     45.98 o
  -4   4   6    10056.90    10063.96    152.55 o
  -3   4   6     3535.84     3502.16     59.30 o
  -2   4   6     8223.78     8391.34    112.35 o
  -1   4   6    11127.46    11017.65    141.31 o
   0   4   6      151.90      170.10      8.91 o
   1   4   6    19862.84    19545.80    239.62 o
   2   4   6      150.98      182.64     14.49 o
   3   4   6     8754.99     9198.62    153.48 o
   4   4   6     2972.37     3055.69     69.83 o
   5   4   6      121.89      138.58     11.41 o
   6   4   6     2881.12     2766.82     80.51 o
   7   4   6      501.01      420.20     26.10 o
   8   4   6     1110.95     1003.93     73.31 o
   9   4   6      870.75     1065.78    110.02 o
 -11   5   6     1120.85      994.15    105.15 o
 -10   5   6     1592.65     1670.66    172.16 o
  -9   5   6      504.74      572.15     32.43 o
  -8   5   6     1609.84     1617.30     59.84 o
  -7   5   6     2540.33     2539.06     71.16 o
  -6   5   6      400.13      426.25     21.47 o
  -5   5   6    10468.94    10461.23    189.18 o
  -4   5   6      657.24      604.30     21.42 o
  -3   5   6     3586.14     3472.72     57.70 o
  -2   5   6     3755.10     3635.62     57.08 o
  -1   5   6     2087.05     2026.54     30.87 o
   0   5   6     7822.54     7657.94    103.50 o
   1   5   6     1147.04     1234.72     22.37 o
   2   5   6     8100.56     7883.17    102.94 o
   3   5   6     2847.81     3107.75     59.09 o
   4   5   6     4688.68     4792.13     99.92 o
   5   5   6     4835.19     4596.51    158.54 o
   6   5   6      174.23      209.69     24.79 o
   7   5   6     4351.82     4238.55    145.50 o
   8   5   6      198.99      105.96     37.43 o
   9   5   6     1391.10     1207.72    155.46 o
 -10   6   6       44.04       44.93     25.73 o
  -9   6   6      211.95      196.18     39.63 o
  -8   6   6      882.83      861.24     36.32 o
  -7   6   6      126.45      111.54     19.40 o
  -6   6   6     6122.81     6131.24    153.21 o
  -5   6   6      170.15      155.56     10.15 o
  -4   6   6     1494.80     1416.55     36.86 o
  -3   6   6     4035.75     4347.85     84.52 o
  -2   6   6     2116.33     2164.03     45.24 o
  -1   6   6      745.59      702.76     24.16 o
   0   6   6     3590.70     3632.25     53.80 o
   1   6   6     2410.50     2349.30     38.43 o
   2   6   6      859.22      902.78     21.97 o
   3   6   6      248.41      223.67     13.57 o
   4   6   6      832.15      910.76     44.60 o
   5   6   6      718.41      753.30     37.16 o
   6   6   6       68.09      103.96     16.64 o
   7   6   6        0.38       -2.67     15.91 o
   8   6   6      797.11      652.36     80.31 o
 -10   7   6     1589.61     1479.54    142.63 o
  -9   7   6     2756.78     2724.21    175.08 o
  -8   7   6     1544.84     1356.51     61.19 o
  -7   7   6     4861.17     4975.21    202.40 o
  -6   7   6      729.35      708.88     31.15 o
  -5   7   6     7252.44     7376.18    174.03 o
  -4   7   6     2631.83     2790.38     63.15 o
  -3   7   6     5303.87     5257.91     99.60 o
  -2   7   6     8750.99     8972.81    175.03 o
  -1   7   6      752.65      703.20     22.99 o
   0   7   6     5530.58     5535.32     94.28 o
   1   7   6     1513.37     1293.36     38.82 o
   2   7   6     5851.70     5857.15    101.16 o
   3   7   6     3292.04     3369.13     92.95 o
   4   7   6     4029.01     4091.47    123.95 o
   5   7   6     4514.41     4621.87    185.53 o
   6   7   6      321.08      300.32     27.38 o
   7   7   6     4019.73     3880.86    347.15 o
   8   7   6      201.52      199.56     48.36 o
  -9   8   6      704.79      623.35     53.23 o
  -8   8   6       36.73       30.93     16.74 o
  -7   8   6       57.87       24.70     35.68 o
  -6   8   6      781.22      726.12     34.56 o
  -5   8   6       93.18       72.40     10.79 o
  -4   8   6       93.70       99.06      8.52 o
  -3   8   6       27.87       39.40      6.01 o
  -2   8   6      111.64      119.90      7.96 o
  -1   8   6       14.22       12.29      6.03 o
   0   8   6     5869.30     5924.09     97.23 o
   1   8   6       46.99       65.48      5.79 o
   2   8   6      372.40      365.50     14.29 o
   3   8   6      523.43      508.86     27.04 o
   4   8   6      926.51      927.33     35.55 o
   5   8   6      704.75      673.36     47.24 o
   6   8   6      797.27      564.35     81.26 o
   7   8   6       67.37       41.10     25.75 o
  -8   9   6     1474.40     1658.41    101.57 o
  -7   9   6     4774.03     4509.21    216.39 o
  -6   9   6       73.26       61.73     25.40 o
  -5   9   6     6979.57     7069.16    204.27 o
  -4   9   6      689.56      771.55     31.08 o
  -3   9   6     3610.07     3762.19    110.12 o
  -2   9   6     3725.11     4040.16    185.70 o
  -1   9   6      246.05      232.56      9.97 o
   0   9   6     9185.50     9368.63    218.96 o
   1   9   6        9.46        8.94      6.82 o
   2   9   6     5343.94     5632.10    131.91 o
   3   9   6     1586.00     1668.18     62.11 o
   4   9   6     1143.01     1164.24     54.53 o
   5   9   6     3324.75     3110.60    187.75 o
   6   9   6      226.35      279.14     31.47 o
  -7  10   6      385.42      369.09     29.19 o
  -6  10   6        4.72       -2.29     11.08 o
  -5  10   6        3.80       40.38     20.69 o
  -4  10   6      140.67      147.49     16.80 o
  -3  10   6        2.02        0.83      9.98 o
  -2  10   6      199.09      211.07     18.32 o
  -1  10   6     2471.77     2538.22    103.31 o
   0  10   6      102.52       71.74     10.48 o
   1  10   6       52.22       54.00      9.65 o
   2  10   6       15.51       19.55      8.82 o
   3  10   6       70.47      101.35     19.39 o
   4  10   6      315.48      309.68     24.82 o
   5  10   6       76.74       44.08     24.44 o
  -6  11   6        1.53       14.53     19.38 o
  -5  11   6     1543.43     1649.81    109.50 o
  -4  11   6      517.87      438.40     43.10 o
  -3  11   6     2179.20     2129.51    176.56 o
  -2  11   6     1263.86     1236.84     84.30 o
  -1  11   6     1204.46     1400.05    132.94 o
   0  11   6     2353.98     2153.84     94.48 o
   1  11   6        6.37       -4.63      7.72 o
   2  11   6     3418.75     3338.67    123.42 o
   3  11   6      787.02      755.43     58.51 o
   4  11   6     1618.73     1712.35    113.59 o
  -4  12   6      807.26      826.87     65.59 o
  -3  12   6      175.09      155.08     45.42 o
  -2  12   6      359.60      320.71     42.47 o
  -1  12   6       39.81      179.61     50.91 o
   0  12   6       16.15       28.31     23.15 o
   1  12   6     1586.23     1452.90     63.02 o
   2  12   6     1003.52     1016.87     47.63 o
 -11   1   7      210.09      204.23     39.34 o
 -10   1   7     2231.97     2259.48    110.06 o
  -9   1   7     2380.62     2273.70    106.97 o
  -8   1   7     1115.97      988.60     51.95 o
  -7   1   7    12820.70    12792.09    212.11 o
  -6   1   7        8.54       23.18      9.55 o
  -5   1   7    20590.18    20765.74    263.57 o
  -4   1   7     6433.60     6483.93    111.95 o
  -3   1   7     3527.58     3256.34     65.24 o
  -2   1   7    27917.49    27581.82    432.79 o
  -1   1   7     2278.69     2216.81     39.15 o
   0   1   7    19646.65    19655.55    310.48 o
   1   1   7      704.09      753.07     21.10 o
   2   1   7    19425.78    19042.06    333.93 o
   3   1   7     7244.67     7123.06    142.22 o
   4   1   7     4475.63     4395.47     81.99 o
   5   1   7    11325.46    11496.19    195.85 o
   6   1   7        0.74       24.92     15.12 o
   7   1   7     4827.27     5001.74    154.14 o
   8   1   7      762.84      634.21     77.62 o
   9   1   7      950.51      914.94     74.15 o
 -11   2   7      332.70      456.77     50.04 o
 -10   2   7      366.76      297.85     43.84 o
  -9   2   7       28.26       55.57     20.29 o
  -8   2   7      547.41      560.21     36.58 o
  -7   2   7      187.28      174.38     15.50 o
  -6   2   7     1941.36     1910.59     46.34 o
  -5   2   7       27.43       27.91     10.36 o
  -4   2   7        3.53       12.03      9.61 o
  -3   2   7       34.28       17.31      8.83 o
  -2   2   7     6917.92     7510.75    133.07 o
  -1   2   7     4694.82     4523.03     71.10 o
   0   2   7       28.54       44.96      8.25 o
   1   2   7      267.67      263.64     16.78 o
   2   2   7     8022.45     8571.49    144.98 o
   3   2   7      510.91      493.34     21.18 o
   4   2   7     2935.27     3093.86     59.85 o
   5   2   7      645.07      610.96     46.98 o
   6   2   7     2365.54     2103.70     68.60 o
   7   2   7       25.49       23.38      9.75 o
   8   2   7      266.95      340.28     43.72 o
   9   2   7      262.25      267.90     37.94 o
 -11   3   7      639.57      436.11     98.97 o
 -10   3   7     2672.86     2838.63    292.19 o
  -9   3   7     1761.54     2059.36     91.01 o
  -8   3   7       93.24       95.05     14.23 o
  -7   3   7     8641.73     8777.48    332.28 o
  -6   3   7      579.36      574.31     31.58 o
  -5   3   7    14308.13    14583.07    204.49 o
  -4   3   7     2013.91     1866.90     32.42 o
  -3   3   7     7331.35     7410.17    107.01 o
  -2   3   7    10266.80    10369.72    151.17 o
  -1   3   7     1583.50     1628.86     40.44 o
   0   3   7    12951.36    12608.57    227.73 o
   1   3   7        3.52       21.44      7.36 o
   2   3   7     9547.70     9459.59    151.36 o
   3   3   7     4047.86     4083.51     71.22 o
   4   3   7     2435.45     2462.60     55.84 o
   5   3   7     8328.20     8300.38    164.23 o
   6   3   7      241.66      210.95     13.75 o
   7   3   7     6385.46     6201.89    210.22 o
   8   3   7       90.99      124.03     29.61 o
   9   3   7     1228.48     1137.56     95.68 o
 -11   4   7     1585.17     1546.51    100.21 o
 -10   4   7     1076.50     1148.72     72.04 o
  -9   4   7      754.63      761.22     54.83 o
  -8   4   7      995.05     1053.99     34.27 o
  -7   4   7      402.41      422.38     25.72 o
  -6   4   7     1919.73     1861.84     46.41 o
  -5   4   7      236.08      196.97     12.85 o
  -4   4   7     5249.53     5150.65     96.30 o
  -3   4   7     9009.86     9309.85    131.11 o
  -2   4   7      396.96      333.90     11.18 o
  -1   4   7     5419.97     5375.69     76.82 o
   0   4   7      816.50      903.00     22.18 o
   1   4   7     6801.41     6922.07    101.86 o
   2   4   7     2647.00     2715.40     41.67 o
   3   4   7     8039.23     8290.98    134.37 o
   4   4   7     2004.96     2037.32     49.56 o
   5   4   7        1.20       10.61     11.18 o
   6   4   7     1523.98     1521.45     57.08 o
   7   4   7       31.82        4.78     14.27 o
   8   4   7     1085.03     1083.78    170.59 o
   9   4   7      428.80      458.57     84.71 o
 -11   5   7      318.35      250.00     52.45 o
 -10   5   7     1096.54      984.52     63.50 o
  -9   5   7      772.72      888.92     41.60 o
  -8   5   7     1339.57     1248.00     50.53 o
  -7   5   7     2217.85     2140.10     61.05 o
  -6   5   7      411.86      399.39     22.22 o
  -5   5   7     3804.00     3740.45     79.84 o
  -4   5   7      611.31      595.09     16.95 o
  -3   5   7     3014.97     3047.35     57.68 o
  -2   5   7     3481.48     3334.24     53.18 o
  -1   5   7      402.31      484.31     15.72 o
   0   5   7     5773.83     5692.94     91.98 o
   1   5   7      131.99       98.68      8.22 o
   2   5   7     1267.22     1268.23     26.61 o
   3   5   7     2083.12     2022.85     37.48 o
   4   5   7      837.47      789.91     52.74 o
   5   5   7     2447.53     2463.51     70.98 o
   6   5   7       64.15       40.21      9.70 o
   7   5   7      888.42     1192.96    157.15 o
   8   5   7       64.08      118.66     42.75 o
 -10   6   7     1227.98     1239.26    152.90 o
  -9   6   7     2285.15     2277.46    124.35 o
  -8   6   7     6754.50     6792.95    210.28 o
  -7   6   7       64.26       70.16     18.07 o
  -6   6   7    14310.17    14510.33    331.27 o
  -5   6   7     1724.94     1790.32     58.72 o
  -4   6   7     5305.94     5236.08    105.64 o
  -3   6   7     3371.09     3362.81     55.22 o
  -2   6   7     2469.77     2570.30     42.25 o
  -1   6   7    13763.88    14063.33    215.84 o
   0   6   7      619.91      651.93     29.87 o
   1   6   7     5973.85     6015.62     95.32 o
   2   6   7     2912.35     2999.09     51.06 o
   3   6   7      270.45      260.96     18.70 o
   4   6   7     2269.21     2351.59    101.62 o
   5   6   7       60.07       82.74     19.15 o
   6   6   7     5990.35     5873.41    253.44 o
   7   6   7      701.12      718.62     57.84 o
   8   6   7     2097.34     1974.57    141.25 o
 -10   7   7       16.74       64.96     45.32 o
  -9   7   7      974.25     1139.29    199.49 o
  -8   7   7       52.64       29.64     12.63 o
  -7   7   7      632.83      641.63     38.84 o
  -6   7   7       45.75       33.75      9.16 o
  -5   7   7      130.17      142.70     15.14 o
  -4   7   7       66.67       51.38     11.48 o
  -3   7   7      705.90      801.18     22.78 o
  -2   7   7      973.90      976.78     23.93 o
  -1   7   7       54.28       47.92      6.50 o
   0   7   7     4799.45     4766.63     81.62 o
   1   7   7      513.72      508.78     17.75 o
   2   7   7     1436.01     1421.52     32.64 o
   3   7   7      229.22      234.79     20.51 o
   4   7   7      205.62      232.74     16.46 o
   5   7   7      926.67      877.94     43.91 o
   7   7   7      451.87      522.71     63.07 o
  -9   8   7       77.52      135.13     32.49 o
  -8   8   7     3394.32     3323.90    144.46 o
  -7   8   7        5.10       20.26     16.06 o
  -6   8   7     2706.93     2725.98    105.32 o
  -5   8   7       90.70       86.18     12.79 o
  -4   8   7     3028.92     3127.16     83.26 o
  -3   8   7     5613.05     5792.14    143.87 o
  -2   8   7     1625.61     1663.54     43.49 o
  -1   8   7     6093.84     6325.91    145.85 o
   0   8   7      647.51      604.02     22.02 o
   1   8   7     4920.17     4950.07    106.85 o
   2   8   7     1854.38     1875.98     54.03 o
   3   8   7     4135.01     4142.91    134.77 o
   4   8   7     4821.37     4687.43    167.93 o
   5   8   7      175.68      152.90     22.52 o
   6   8   7     2833.01     2941.47    164.77 o
   7   8   7      304.84      419.92     44.75 o
  -8   9   7       31.88       33.32     17.29 o
  -7   9   7      119.59      152.41     23.60 o
  -6   9   7        4.13       -0.67     21.47 o
  -5   9   7       93.96      119.44     13.61 o
  -4   9   7      105.68      125.25      9.04 o
  -3   9   7       24.06       16.79      6.46 o
  -2   9   7        1.17       11.64      7.08 o
  -1   9   7        2.88        1.69      4.58 o
   0   9   7      172.22      168.87      8.36 o
   1   9   7      508.39      501.89     17.89 o
   2   9   7       47.34       49.30      6.88 o
   3   9   7      535.88      520.10     34.62 o
   4   9   7        2.24       -0.84     14.42 o
   5   9   7       42.27       49.83     20.36 o
   6   9   7       59.27       55.49     26.22 o
  -7  10   7       63.70       49.77     11.03 o
  -6  10   7      656.93      769.19     48.46 o
  -5  10   7     1974.13     1889.09     95.21 o
  -4  10   7     2947.41     2671.16    129.14 o
  -3  10   7     2496.44     2699.05    168.69 o
  -2  10   7      708.08      680.71     34.77 o
  -1  10   7     7369.25     7463.86    272.28 o
   0  10   7      597.23      498.50     31.78 o
   1  10   7     7322.34     7301.81    220.11 o
   2  10   7      821.22      774.15     37.21 o
   3  10   7     1606.98     1589.17     89.38 o
   4  10   7     2305.90     2154.97    108.13 o
   5  10   7      571.41      564.76     88.56 o
  -6  11   7       20.58       40.44     15.63 o
  -5  11   7      828.35      834.80     65.48 o
  -4  11   7      444.60      446.13     44.13 o
  -3  11   7       14.56       55.32     15.07 o
  -2  11   7     1444.52     1356.94     57.99 o
  -1  11   7       24.87       38.07     18.96 o
   0  11   7      915.42      943.54     44.11 o
   1  11   7      391.76      430.66     26.56 o
   2  11   7      325.46      367.40     27.81 o
   3  11   7      700.42      621.75     81.91 o
   4  11   7        3.20      -12.18     12.18 o
  -4  12   7      884.99      636.86     70.98 o
  -3  12   7     1051.50      971.71     79.86 o
  -2  12   7      165.74      201.60     35.17 o
  -1  12   7     1823.90     1835.22    112.73 o
   0  12   7        1.48        4.62     28.79 o
   1  12   7     1687.32     1824.77     79.32 o
   2  12   7      637.31      709.18     38.02 o
 -12   0   8     1288.74     1300.84    159.67 o
 -11   0   8     3212.05     3171.33    217.73 o
 -10   0   8     5786.56     5608.32    381.65 o
  -9   0   8      344.57      383.71     54.24 o
  -8   0   8     7063.62     7077.51    288.92 o
  -7   0   8     3447.31     3328.51     81.82 o
  -6   0   8     5515.25     5326.69    191.11 o
  -5   0   8     6504.18     6213.19    124.70 o
  -4   0   8      181.80       97.41     21.80 o
  -3   0   8    11407.58    10653.93    278.15 o
  -2   0   8     1478.95     1295.58     70.30 o
  -1   0   8     5355.20     4851.19    125.94 o
   0   0   8     1703.78     1696.13     94.65 o
   1   0   8     7443.21     7572.93    194.49 o
   2   0   8     7097.56     7569.42    251.92 o
   3   0   8     1728.29     1797.71     71.76 o
   4   0   8    10264.60    10819.83    456.12 o
   5   0   8       73.22       18.14     20.93 o
   6   0   8     9228.78     9362.51    362.28 o
   7   0   8     1569.01     1694.32    120.92 o
   8   0   8     2933.32     3018.42    235.67 o
   9   0   8     3815.66     4021.56    354.11 o
 -12   1   8       29.38       28.76     29.77 o
 -11   1   8      140.70      123.32     40.62 o
 -10   1   8      369.59      254.08     56.70 o
  -9   1   8      558.05      496.11     44.25 o
  -8   1   8       21.50        2.99      5.79 o
  -7   1   8      957.30      965.54     28.35 o
  -6   1   8        0.45        4.64      9.98 o
  -5   1   8       91.03       82.31      9.21 o
  -4   1   8     1366.90     1564.63     34.89 o
  -3   1   8      909.22     1037.66     46.85 o
  -2   1   8     7306.23     7485.59    119.37 o
  -1   1   8      219.13      215.55     13.61 o
   0   1   8      386.21      400.59     17.92 o
   1   1   8       31.05       19.97      6.15 o
   2   1   8      366.40      324.28     17.65 o
   3   1   8       70.65       58.76     10.59 o
   4   1   8     1271.11     1295.44     36.61 o
   5   1   8       56.09       63.07     11.37 o
   6   1   8        5.39       13.46      8.92 o
   7   1   8       29.26       24.93     10.69 o
   8   1   8      413.52      366.67     33.22 o
   9   1   8      256.76      208.17     40.05 o
 -11   2   8      850.95      895.85     61.21 o
 -10   2   8     2941.09     3057.71    162.05 o
  -9   2   8      408.23      251.11     57.72 o
  -8   2   8     7762.64     7850.70    185.84 o
  -7   2   8      215.61      202.23     17.84 o
  -6   2   8     5664.27     5490.69    103.76 o
  -5   2   8     5630.80     5880.85     95.24 o
  -4   2   8     6344.45     6373.08    124.74 o
  -3   2   8    27776.17    28240.75    410.84 o
  -2   2   8     7826.58     8222.76    156.81 o
  -1   2   8    20855.37    20829.94    351.09 o
   0   2   8     6789.17     6974.02    101.78 o
   1   2   8    13342.68    13142.39    363.73 o
   2   2   8     7135.60     7392.20    156.59 o
   3   2   8     3193.10     3067.50     79.70 o
   4   2   8     3926.79     4220.60     85.92 o
   5   2   8      753.03      854.77     26.48 o
   6   2   8     4108.66     4015.87    123.12 o
   7   2   8     1438.14     1495.15     80.13 o
   8   2   8     1737.05     1574.29     95.53 o
   9   2   8     1719.79     1780.93    130.77 o
 -11   3   8      584.66      540.52     56.54 o
 -10   3   8       98.82      109.89     23.49 o
  -9   3   8      855.19      840.08     74.45 o
  -8   3   8      449.06      413.62     22.78 o
  -7   3   8     3153.91     3067.08     75.24 o
  -6   3   8        1.45       14.56      8.48 o
  -5   3   8     1474.56     1542.99     34.72 o
  -4   3   8     6267.26     6350.77    112.29 o
  -3   3   8      403.41      370.66     15.30 o
  -2   3   8     5421.91     5453.43     78.15 o
  -1   3   8      963.13      923.27     22.04 o
   0   3   8     7021.76     7175.81     93.39 o
   1   3   8     2221.79     2172.57     31.37 o
   2   3   8     6120.42     6175.56     95.53 o
   3   3   8      870.25      795.83     31.63 o
   4   3   8      241.09      240.80     17.98 o
   5   3   8     1987.20     2020.72     58.83 o
   6   3   8      357.67      308.89     15.42 o
   7   3   8      663.00      695.76     46.15 o
   8   3   8      384.18      402.97     45.81 o
   9   3   8       79.06       95.53     37.39 o
 -11   4   8      735.29      739.54     65.64 o
 -10   4   8     1918.95     1742.31     83.67 o
  -9   4   8      541.85      465.81     43.95 o
  -8   4   8     1387.31     1254.84    105.84 o
  -7   4   8        4.12       13.43     12.16 o
  -6   4   8     6409.36     6317.15    137.14 o
  -5   4   8     1690.57     1608.89     34.05 o
  -4   4   8     1530.73     1376.12     48.49 o
  -3   4   8     4363.84     4479.93     97.96 o
  -2   4   8     2107.72     2420.29     36.59 o
  -1   4   8    12078.40    11978.56    164.91 o
   0   4   8     2511.39     2638.22     44.11 o
   1   4   8     7926.52     8017.20    121.53 o
   2   4   8     7822.58     7794.23    116.10 o
   3   4   8        4.64        1.25      5.84 o
   4   4   8     3898.57     3985.13     91.56 o
   5   4   8       22.18       47.20      9.98 o
   6   4   8     2185.58     2233.50     90.39 o
   7   4   8      441.29      404.40     30.55 o
   8   4   8     1593.40     1754.51    104.81 o
 -11   5   8      887.42      926.93    117.58 o
 -10   5   8     1359.34     1430.64    189.57 o
  -9   5   8      896.36      931.23     55.27 o
  -8   5   8      364.43      360.43     29.21 o
  -7   5   8     4662.55     4622.84    109.61 o
  -6   5   8      413.21      459.59     24.73 o
  -5   5   8     4388.34     4276.34     90.75 o
  -4   5   8     2937.60     2831.97     52.62 o
  -3   5   8      133.97      117.49      8.58 o
  -2   5   8     7278.66     7066.70    107.35 o
  -1   5   8       10.52       15.60      5.89 o
   0   5   8     4916.09     4835.85     89.99 o
   1   5   8     1943.89     1892.96     43.46 o
   2   5   8     2662.54     2604.95     43.28 o
   3   5   8     3688.30     3607.17     72.87 o
   4   5   8      126.04      134.69     11.44 o
   5   5   8     6535.24     6731.96    211.43 o
   6   5   8      329.87      349.19     27.94 o
   7   5   8     2158.12     2161.46    125.85 o
   8   5   8      785.26      570.20     63.49 o
 -10   6   8      299.92      252.58     45.27 o
  -9   6   8      164.13      186.76     19.56 o
  -8   6   8     1727.95     1794.59     72.25 o
  -7   6   8       23.16       58.81     12.84 o
  -6   6   8      140.20      140.00     13.53 o
  -5   6   8      520.14      512.95     23.20 o
  -4   6   8     1004.36     1005.57     29.34 o
  -3   6   8     1094.46     1058.33     25.07 o
  -2   6   8      287.83      282.81     12.28 o
  -1   6   8      276.17      266.15      9.53 o
   0   6   8     3033.87     3073.66     61.78 o
   1   6   8        5.18       -1.27      6.98 o
   2   6   8     1749.18     1800.72     35.71 o
   3   6   8     3276.19     3188.83     73.95 o
   4   6   8     1807.59     1736.66     52.09 o
   5   6   8        2.09        1.04      7.01 o
   6   6   8     1387.66     1329.28     59.18 o
   7   6   8      321.20      273.21     43.15 o
   8   6   8      616.47      353.93     74.26 o
 -10   7   8      589.80      537.63     82.49 o
  -9   7   8     2767.09     2772.18    173.39 o
  -8   7   8      666.22      674.43     39.23 o
  -7   7   8     5022.14     5035.38    184.63 o
  -6   7   8     1635.46     1706.60     60.24 o
  -5   7   8     2740.13     2664.49     75.86 o
  -4   7   8     7977.23     7861.54    170.71 o
  -3   7   8     2281.22     2298.54     46.79 o
  -2   7   8     6000.61     6032.14    101.00 o
  -1   7   8       96.85      107.66      9.76 o
   0   7   8     5055.32     5003.29     91.16 o
   1   7   8     2407.29     2426.84     51.26 o
   2   7   8     5464.67     5560.06    124.66 o
   3   7   8     7265.47     7719.03    176.94 o
   4   7   8      333.02      287.75     20.01 o
   5   7   8     4827.64     4843.19    195.81 o
   6   7   8      590.56      599.94     70.68 o
   7   7   8     1521.77     1358.01    118.19 o
  -9   8   8      198.23      283.56     62.19 o
  -8   8   8      167.66      215.09     28.34 o
  -7   8   8      313.42      305.28     45.60 o
  -6   8   8      799.42      769.76     57.69 o
  -5   8   8     3168.15     3095.10     84.79 o
  -4   8   8      340.64      372.84     16.56 o
  -3   8   8        2.53       22.19      9.71 o
  -2   8   8      154.67      170.76     11.16 o
  -1   8   8       16.14       11.10      5.80 o
   0   8   8     3248.55     3339.08     78.81 o
   1   8   8      786.42      802.47     32.19 o
   2   8   8       74.18       49.49     12.21 o
   3   8   8       18.17       -0.36      8.45 o
   4   8   8       10.43       11.85      6.26 o
   5   8   8      512.65      486.18     40.65 o
   6   8   8      226.27      206.48     26.43 o
  -8   9   8       26.60       65.55     29.65 o
  -7   9   8     4133.27     4317.25    220.90 o
  -6   9   8      508.87      504.48     82.39 o
  -5   9   8     4499.37     4395.54    164.55 o
  -4   9   8     2344.74     2425.63     86.27 o
  -3   9   8      330.10      330.29     14.96 o
  -2   9   8     6000.76     5855.81    218.44 o
  -1   9   8      226.01      237.83     17.21 o
   0   9   8     5147.11     5396.27    124.89 o
   1   9   8     1178.22     1129.55     38.47 o
   2   9   8     1265.09     1324.26     47.44 o
   3   9   8     3378.38     3282.65    246.28 o
   4   9   8      329.97      236.52     24.19 o
   5   9   8     3138.10     3191.76    188.40 o
   6   9   8      303.26      254.58     40.95 o
  -7  10   8       12.64       15.68     19.53 o
  -6  10   8      740.95      809.13    116.87 o
  -5  10   8      210.20      134.54     30.30 o
  -4  10   8        8.67      -11.35     11.39 o
  -3  10   8      322.85      324.46     24.63 o
  -2  10   8       43.98       32.14      5.80 o
  -1  10   8      268.49      252.04     13.44 o
   0  10   8      440.75      307.08     24.38 o
   1  10   8      746.18      633.89     34.19 o
   2  10   8      540.99      430.00     30.79 o
   3  10   8        1.43        6.90      6.13 o
   4  10   8        6.32       32.71     29.02 o
   5  10   8      256.53      260.81     38.08 o
  -6  11   8      319.33      387.34     36.20 o
  -5  11   8     1943.51     1678.90    188.50 o
  -4  11   8     1328.64     1197.43     82.42 o
  -3  11   8      804.54      646.23     72.67 o
  -2  11   8     2389.89     2526.31    109.00 o
  -1  11   8       93.35      127.91     32.36 o
   0  11   8     2731.64     2919.02    165.27 o
   1  11   8      793.29      765.30     39.81 o
   2  11   8     1625.60     1617.40     77.21 o
   3  11   8     1448.08     1493.44     79.22 o
  -4  12   8      843.06      772.39     73.94 o
  -3  12   8      583.56      604.73     52.06 o
  -2  12   8      104.97       89.54     23.57 o
  -1  12   8     1584.88     1460.28    102.19 o
   0  12   8       96.21       85.97     28.54 o
   1  12   8      260.92      301.00     27.88 o
 -12   1   9     1657.81     1455.99    137.95 o
 -11   1   9     1485.84     1549.58    143.96 o
 -10   1   9      777.28      722.00     45.10 o
  -9   1   9     5582.46     5570.56    184.31 o
  -8   1   9       27.37       25.37      6.96 o
  -7   1   9    11987.79    11890.97    213.66 o
  -6   1   9     1807.28     1730.71     47.49 o
  -5   1   9     5535.83     5515.82    117.63 o
  -4   1   9    18480.66    18426.13    303.04 o
  -3   1   9     1008.85      882.98     38.39 o
  -2   1   9    24985.36    24718.23    373.97 o
  -1   1   9     1630.04     1663.32     31.26 o
   0   1   9    17095.88    17362.57    276.29 o
   1   1   9    10652.28    10805.47    167.16 o
   2   1   9     5443.30     5501.95    124.10 o
   3   1   9    13922.85    14648.18    298.53 o
   4   1   9        9.93       26.22     10.76 o
   5   1   9     8664.08     8964.34    328.50 o
   6   1   9      968.18     1030.13    104.28 o
   7   1   9     1427.58     1607.65     82.05 o
   8   1   9     2442.36     2494.19    126.09 o
   9   1   9      359.14      314.60     49.22 o
 -11   2   9      534.80      382.93     54.64 o
 -10   2   9      351.19      265.35     37.21 o
  -9   2   9       12.50       28.41      6.74 o
  -8   2   9      578.16      526.16     34.75 o
  -7   2   9      166.22      208.78     19.10 o
  -6   2   9     1136.98     1219.63     34.10 o
  -5   2   9     2193.51     2149.41     47.60 o
  -4   2   9     5216.48     5788.94     96.07 o
  -3   2   9     1807.32     1711.76     44.03 o
  -2   2   9       79.93       54.45     10.09 o
  -1   2   9     2254.74     2525.93     68.28 o
   0   2   9     1253.14     1207.71     37.92 o
   1   2   9      311.12      224.57     15.45 o
   2   2   9     1005.50     1006.27     31.43 o
   3   2   9        5.94       19.06      8.88 o
   4   2   9     1681.48     1598.81     43.42 o
   5   2   9        1.45       -3.67     22.25 o
   6   2   9      761.49      773.00     50.67 o
   7   2   9        5.50        2.67      7.65 o
   8   2   9      493.73      507.95     97.05 o
 -11   3   9     1061.19     1241.97     97.73 o
 -10   3   9      287.25      195.39     45.72 o
  -9   3   9     2696.43     2892.08     89.32 o
  -8   3   9      211.28      226.98     23.33 o
  -7   3   9     8468.03     8686.37    222.34 o
  -6   3   9     2665.65     2647.68     54.46 o
  -5   3   9     6199.64     6354.82    122.30 o
  -4   3   9     6567.68     6304.42    102.25 o
  -3   3   9      581.63      607.37     19.93 o
  -2   3   9     6144.58     5759.26     96.60 o
  -1   3   9      624.76      574.09     15.71 o
   0   3   9     9419.89     9345.18    128.99 o
   1   3   9     1053.97      973.24     21.82 o
   2   3   9     3505.68     3655.28     90.13 o
   3   3   9     7469.12     7493.28    139.34 o
   4   3   9       99.17       87.39      8.86 o
   5   3   9    11679.32    12192.49    315.44 o
   6   3   9       86.51      114.49     13.77 o
   7   3   9     1914.95     1876.42    366.01 o
   8   3   9      917.18     1030.22     74.28 o
 -11   4   9      170.61      234.76     40.35 o
 -10   4   9      949.21     1068.35     81.42 o
  -9   4   9      129.87       61.40     16.47 o
  -8   4   9     7534.05     7400.13    216.92 o
  -7   4   9     1633.69     1521.23    120.96 o
  -6   4   9     4006.07     3976.78    104.03 o
  -5   4   9     3686.37     3580.63     86.64 o
  -4   4   9      849.20      873.21     28.81 o
  -3   4   9     6360.84     6384.68    106.89 o
  -2   4   9     2663.51     3057.94     54.87 o
  -1   4   9     7286.12     7473.29    116.16 o
   0   4   9     3564.26     3835.82     65.96 o
   1   4   9      292.12      253.78     11.63 o
   2   4   9     2986.00     3056.12     65.48 o
   3   4   9      467.02      549.19     18.51 o
   4   4   9     3299.03     3448.51     88.82 o
   5   4   9      125.61      147.89     12.07 o
   6   4   9     2371.59     2356.34     90.89 o
   7   4   9     2446.42     2417.72    148.24 o
   8   4   9      132.43      164.93     31.33 o
 -11   5   9      271.82      272.67     31.15 o
 -10   5   9       39.73       65.40     27.70 o
  -9   5   9     2030.98     2131.45    132.53 o
  -8   5   9      309.89      275.25     29.22 o
  -7   5   9     2822.75     2806.17     85.02 o
  -6   5   9     1704.88     1690.89     63.66 o
  -5   5   9     2331.14     2376.01     49.57 o
  -4   5   9     4613.20     4530.06     84.54 o
  -3   5   9      239.58      276.11     17.95 o
  -2   5   9    10322.43    10470.89    145.86 o
  -1   5   9       38.13       46.43      6.90 o
   0   5   9     2723.40     2675.06     58.93 o
   1   5   9     1501.22     1503.39     34.43 o
   2   5   9     1620.25     1613.18     39.19 o
   3   5   9     5159.85     5185.29    110.46 o
   4   5   9      160.32      151.50     13.07 o
   5   5   9     2916.03     2823.17     78.01 o
   6   5   9      410.19      393.44     32.23 o
   7   5   9     1972.53     1622.32    139.69 o
   8   5   9     1330.25     1454.68    157.02 o
 -10   6   9     2163.29     2044.72    206.00 o
  -9   6   9       21.51       19.26     13.77 o
  -8   6   9      906.65      921.30     52.93 o
  -7   6   9      172.17      109.30     19.10 o
  -6   6   9      847.38      849.91     42.39 o
  -5   6   9     1037.44      991.84     39.26 o
  -4   6   9      970.76      940.97     30.18 o
  -3   6   9     8759.36     9069.83    144.12 o
  -2   6   9      892.58     1009.66     24.55 o
  -1   6   9    11620.26    11939.27    186.00 o
   0   6   9     2544.56     2639.16     54.43 o
   1   6   9    11018.21    10988.59    194.40 o
   2   6   9     6922.58     6789.18    153.41 o
   3   6   9      705.33      646.24     28.51 o
   4   6   9     7187.97     7295.79    212.87 o
   5   6   9      196.55      138.89     19.70 o
   6   6   9     1349.74     1439.63     76.20 o
   7   6   9      198.08      258.14     47.17 o
 -10   7   9      247.27      260.97     49.78 o
  -9   7   9      973.59      976.84    134.07 o
  -8   7   9      725.04      607.87     52.15 o
  -7   7   9     1090.41     1100.03     46.20 o
  -6   7   9       15.36       53.01     21.34 o
  -5   7   9     1319.70     1311.17     44.99 o
  -4   7   9      237.07      263.32     15.72 o
  -3   7   9       15.62       30.53      7.55 o
  -2   7   9     2958.60     2935.02     53.41 o
  -1   7   9       57.93       54.15      8.41 o
   0   7   9     1873.14     1906.63     54.59 o
   1   7   9       32.08       28.94      8.16 o
   2   7   9       11.57       14.09      7.63 o
   3   7   9       39.58       61.83      9.21 o
   4   7   9        3.90       -1.29      6.92 o
   5   7   9       68.21       35.82     19.01 o
   6   7   9       54.14       36.30     16.20 o
   7   7   9      186.60      132.56     42.67 o
  -9   8   9      199.59      182.01     30.22 o
  -8   8   9     3402.67     3585.63    210.60 o
  -7   8   9      519.93      462.35     42.29 o
  -6   8   9     1536.83     1597.59     79.54 o
  -5   8   9     5249.88     5288.30    157.51 o
  -4   8   9      506.98      515.32     20.51 o
  -3   8   9     5896.73     6068.14    151.27 o
  -2   8   9        0.11       -0.56      5.00 o
  -1   8   9     5824.84     6051.31    139.01 o
   0   8   9     6184.82     6369.81    147.88 o
   1   8   9     2367.65     2382.66     68.32 o
   2   8   9     4460.93     4476.25    108.96 o
   3   8   9      638.87      581.41     29.71 o
   4   8   9     1546.50     1604.97     60.86 o
   5   8   9       27.18       72.59     26.35 o
   6   8   9     3207.04     3305.76    143.16 o
  -8   9   9       16.93        3.36     19.20 o
  -7   9   9       34.59       -1.96     15.67 o
  -6   9   9      754.76      713.43     62.54 o
  -5   9   9       35.04       45.57     13.17 o
  -4   9   9     1322.81     1203.78     53.81 o
  -3   9   9       16.75       19.66     10.56 o
  -2   9   9      151.39      161.71     11.62 o
  -1   9   9      187.37      176.00     14.76 o
   0   9   9      709.13      705.87     37.39 o
   1   9   9      123.04      124.49     12.13 o
   2   9   9      210.93      164.40     38.32 o
   3   9   9        4.69       10.20     12.26 o
   4   9   9       17.48       56.83     19.00 o
   5   9   9        8.36      -31.62     31.62 o
  -7  10   9      879.97      808.29     78.83 o
  -6  10   9     3348.50     3312.49    170.13 o
  -5  10   9     1308.33     1140.52    124.50 o
  -4  10   9     1632.49     1700.27     95.54 o
  -3  10   9     3264.59     3491.35    183.69 o
  -2  10   9        3.27        4.23     21.35 o
  -1  10   9     3591.86     3712.67    129.10 o
   0  10   9        4.35       11.23      6.26 o
   1  10   9      349.63      437.15     27.12 o
   2  10   9     2146.81     2227.75     85.96 o
   3  10   9       31.45       78.46     24.56 o
   4  10   9     3134.33     2754.42    221.99 o
  -6  11   9        1.04        9.80     16.82 o
  -5  11   9      113.38      102.75     21.43 o
  -4  11   9      305.86      239.56     50.23 o
  -3  11   9       10.74        1.42     36.96 o
  -2  11   9      294.85      286.03     29.41 o
  -1  11   9      248.16      173.25     29.59 o
   0  11   9      230.45      303.87     36.71 o
   1  11   9      366.66      401.63     44.99 o
   2  11   9      166.94      141.66     25.41 o
   3  11   9      126.59      147.11     28.11 o
  -3  12   9     1368.66     1191.25     93.25 o
  -2  12   9       46.92       94.88     37.63 o
  -1  12   9     1577.99     1585.46    108.82 o
   0  12   9      262.66      199.78     31.09 o
 -12   0  10     2805.23     3061.34    250.94 o
 -11   0  10      340.25      430.90     53.87 o
 -10   0  10     2075.78     2172.68    142.11 o
  -9   0  10       68.59      128.33     41.72 o
  -8   0  10     3069.83     3005.34    120.94 o
  -7   0  10     4948.17     4832.07    142.05 o
  -6   0  10     1923.41     1813.99     50.64 o
  -5   0  10    14224.71    13869.28    362.62 o
  -4   0  10     4047.97     4406.05    163.98 o
  -3   0  10     8294.29     7881.09    195.36 o
  -2   0  10     2920.77     3265.86     79.12 o
  -1   0  10    23992.76    25168.47    639.16 o
   0   0  10    24126.39    23753.19    515.25 o
   1   0  10     4455.78     4339.37    125.75 o
   2   0  10     8521.22     9151.69    273.03 o
   3   0  10       26.41       48.48     14.69 o
   4   0  10     4775.47     4544.78    182.88 o
   5   0  10      534.10      566.39     67.73 o
   6   0  10     2294.48     2502.07    164.88 o
   7   0  10     2977.49     2812.48    176.41 o
   8   0  10      827.98      845.03    114.67 o
 -11   1  10        9.95       45.14     24.11 o
 -10   1  10       28.92       20.77     21.92 o
  -9   1  10      124.62      119.98     14.23 o
  -8   1  10      254.98      255.93     21.42 o
  -7   1  10      860.65      823.42     25.34 o
  -6   1  10      298.90      316.15     22.86 o
  -5   1  10      194.03      214.61     17.50 o
  -4   1  10     1979.27     2088.70     48.59 o
  -3   1  10      141.13      154.61     17.19 o
  -2   1  10     1322.96     1416.40     32.75 o
  -1   1  10       11.65       22.40     11.05 o
   0   1  10        4.13       -3.85     11.00 o
   1   1  10     1941.31     1973.44     49.56 o
   2   1  10       68.19      102.27     14.92 o
   3   1  10      646.27      617.61     28.60 o
   4   1  10      311.60      323.30     23.32 o
   6   1  10     1239.87     1379.71     65.22 o
   7   1  10        0.68       18.12     23.61 o
   8   1  10       16.33      -17.37     17.37 o
 -11   2  10      203.23      232.47     36.02 o
 -10   2  10     5878.06     5447.55    255.51 o
  -9   2  10      386.09      273.05     22.78 o
  -8   2  10     4237.74     4382.74    115.56 o
  -7   2  10      334.76      398.89     32.12 o
  -6   2  10      977.54      938.67     29.83 o
  -5   2  10     7355.50     7341.80    118.84 o
  -4   2  10      781.81      705.35     23.50 o
  -3   2  10     7265.70     6966.70    114.20 o
  -2   2  10     1380.74     1372.26     68.17 o
  -1   2  10     1482.98     1147.40     38.14 o
   0   2  10     6853.99     6727.96     98.99 o
   1   2  10     3441.62     3465.28     68.62 o
   2   2  10     7539.57     7545.39    156.97 o
   3   2  10      422.38      498.69     39.28 o
   4   2  10     5387.62     5644.81    147.07 o
   5   2  10     1684.59     1650.53     94.80 o
   6   2  10     2689.75     2506.66    109.28 o
   7   2  10     3013.28     3382.11    159.57 o
   8   2  10      831.15      642.96     66.32 o
 -11   3  10      936.44      909.58     76.49 o
 -10   3  10      208.46      192.31     33.77 o
  -9   3  10     2360.69     2314.63     95.36 o
  -8   3  10        2.39       -7.94     10.61 o
  -7   3  10      379.73      384.25     24.61 o
  -6   3  10     1812.09     1695.31     44.09 o
  -5   3  10       79.13      111.81     15.64 o
  -4   3  10     1741.47     1639.83     39.05 o
  -3   3  10      371.05      470.90     19.28 o
  -2   3  10     1324.32     1164.79     46.74 o
  -1   3  10     4909.98     5006.15     73.92 o
   0   3  10     9054.12     9252.34    126.36 o
   1   3  10      652.69      619.48     33.13 o
   2   3  10      564.66      568.28     23.73 o
   3   3  10     2772.31     2832.64     72.30 o
   4   3  10      370.46      315.21     14.75 o
   5   3  10     2829.97     2880.86     74.92 o
   6   3  10     1194.42     1219.79     54.04 o
   8   3  10     1198.51     1255.73    147.29 o
 -11   4  10      272.87      249.38     34.46 o
 -10   4  10     1660.53     1490.06     85.30 o
  -9   4  10        1.42       -8.58     14.03 o
  -8   4  10     5042.10     5161.53    186.34 o
  -7   4  10     2693.07     2624.09    107.67 o
  -6   4  10     1266.56     1245.39     45.89 o
  -5   4  10     2239.55     2205.79     53.90 o
  -4   4  10       26.65       49.63     11.57 o
  -3   4  10    10843.89    11222.14    208.24 o
  -2   4  10      412.59      404.99     18.14 o
  -1   4  10     9279.34     9697.53    148.37 o
   0   4  10     2667.82     2693.02     48.98 o
   1   4  10      307.06      294.64     14.61 o
   2   4  10     3732.32     3448.01     64.90 o
   3   4  10      503.38      511.93     30.01 o
   4   4  10     2814.87     2915.65     73.55 o
   5   4  10      696.46      753.33     33.83 o
   6   4  10      526.38      540.96     25.10 o
   7   4  10     2078.22     1823.80    113.54 o
   8   4  10      106.20      145.79     27.99 o
 -11   5  10      610.80      520.11     53.20 o
 -10   5  10       31.27       36.70     34.10 o
  -9   5  10     2464.25     2565.94    147.66 o
  -8   5  10      294.32      254.89     29.50 o
  -7   5  10     4865.07     4951.08    580.17 o
  -6   5  10     3410.32     3543.88    107.79 o
  -5   5  10      253.88      222.16     20.71 o
  -4   5  10     9318.18     9535.25    178.71 o
  -3   5  10      388.85      399.19     17.36 o
  -2   5  10     4420.32     4231.63     81.89 o
  -1   5  10     2312.27     2235.79     44.41 o
   0   5  10     2490.22     2424.75     80.92 o
   1   5  10     2975.59     3042.18     64.20 o
   2   5  10      295.46      274.25     15.84 o
   3   5  10     5307.62     5357.98    182.59 o
   4   5  10       52.57       41.14      8.63 o
   5   5  10     2014.33     2004.30     81.44 o
   6   5  10      538.72      538.90     28.79 o
   7   5  10      330.25      358.99     46.30 o
 -10   6  10      499.40      534.91     73.28 o
  -9   6  10        1.75       21.42     19.40 o
  -8   6  10      273.98      230.46     27.52 o
  -7   6  10     1070.11     1044.42     98.60 o
  -6   6  10      659.05      661.28     34.93 o
  -5   6  10     5299.39     5447.80    139.21 o
  -4   6  10      235.31      220.57     14.99 o
  -3   6  10      146.46      132.72     11.06 o
  -2   6  10       25.19       33.75      7.27 o
  -1   6  10      517.53      482.26     20.80 o
   0   6  10     1577.73     1651.30     37.90 o
   1   6  10     5433.71     5430.19    134.07 o
   2   6  10     1601.48     1612.03     43.58 o
   3   6  10       20.40       34.61      9.02 o
   4   6  10       94.60       91.46     13.72 o
   5   6  10       49.33       49.23      9.28 o
   6   6  10     1098.31     1050.48     63.51 o
   7   6  10        1.63        2.29     40.70 o
 -10   7  10       12.52       44.26     35.10 o
  -9   7  10     2391.72     2484.23    192.50 o
  -8   7  10      556.47      553.72     36.60 o
  -7   7  10     2093.54     2192.61     98.82 o
  -6   7  10     3356.76     3446.17    123.80 o
  -5   7  10     2325.14     2336.83     69.92 o
  -4   7  10     7346.83     7320.37    181.89 o
  -3   7  10      114.67       92.30     10.12 o
  -2   7  10     4635.62     4724.12    112.64 o
  -1   7  10     1755.87     1721.53     46.73 o
   0   7  10     2119.33     2203.32     72.84 o
   1   7  10     4505.69     4551.55    109.10 o
   2   7  10      132.22      111.37     14.07 o
   3   7  10     3717.71     3756.01    130.15 o
   4   7  10      214.15      225.63     19.66 o
   5   7  10     2353.24     2147.17    156.77 o
   6   7  10     1653.35     1667.99    113.03 o
  -9   8  10       37.91       14.92     21.16 o
  -8   8  10       28.49       14.17     41.69 o
  -7   8  10       17.43      107.62     37.60 o
  -6   8  10        0.24       25.50     13.68 o
  -5   8  10     1076.90     1003.69     41.51 o
  -4   8  10      247.10      216.84     14.78 o
  -3   8  10      108.14      112.17     10.52 o
  -2   8  10      182.87      199.97     14.14 o
  -1   8  10      935.30      890.87     29.83 o
   0   8  10      155.23      155.43     16.15 o
   1   8  10     2795.18     2805.35     87.36 o
   2   8  10      424.77      420.88     32.36 o
   3   8  10      371.38      318.20     18.79 o
   4   8  10      473.34      451.29     35.85 o
   5   8  10      124.16      178.35     41.04 o
   6   8  10        2.08       57.56     37.40 o
  -8   9  10      123.64      108.26     24.51 o
  -7   9  10     3022.64     2823.90    195.74 o
  -6   9  10     1881.71     1912.11    112.94 o
  -5   9  10      808.76      831.78     43.06 o
  -4   9  10     3951.91     4064.44    139.30 o
  -3   9  10       94.17       41.96      9.42 o
  -2   9  10     6451.21     6562.70    216.97 o
  -1   9  10     1031.82     1004.89     37.00 o
   0   9  10     3112.78     3270.39    113.00 o
   1   9  10     3925.11     3970.03    137.25 o
   2   9  10      652.26      655.89     39.75 o
   3   9  10     5162.42     5317.00    264.26 o
   4   9  10      685.66      639.94     47.85 o
   5   9  10     2287.68     2298.73    166.30 o
  -7  10  10      214.35      162.44     49.61 o
  -6  10  10      164.84      169.18     33.57 o
  -5  10  10      161.43      140.65     28.77 o
  -4  10  10      108.70      157.95     32.62 o
  -3  10  10      319.84      312.49     29.38 o
  -2  10  10       42.12       33.69     12.74 o
  -1  10  10       64.45       54.89      9.14 o
   0  10  10      515.81      529.71     29.36 o
   1  10  10      128.97      145.32     16.86 o
   2  10  10       86.40       92.02     17.41 o
   3  10  10       35.31       34.67     17.39 o
   4  10  10      612.80      529.99     62.24 o
  -5  11  10      193.54      252.93     32.60 o
  -4  11  10     1863.41     1836.92    145.54 o
  -3  11  10       76.59       70.69     16.86 o
  -2  11  10     1594.81     1629.07     97.14 o
  -1  11  10      537.50      539.83     49.81 o
   0  11  10      946.99      978.28     61.92 o
   1  11  10     1544.30     1509.62    125.25 o
   2  11  10      232.93      314.81     26.99 o
  -2  12  10       83.32       17.64     27.82 o
  -1  12  10      556.14      367.74     63.23 o
 -11   1  11     1987.22     2284.01    225.55 o
 -10   1  11      190.56      259.18     48.43 o
  -9   1  11     6953.14     6854.15    197.45 o
  -8   1  11      950.85      961.27     38.48 o
  -7   1  11     6460.83     6217.83    123.13 o
  -6   1  11     9282.35     9193.71    147.50 o
  -5   1  11      940.72      899.77     31.46 o
  -4   1  11    14321.82    14217.13    259.25 o
  -3   1  11     2585.18     2707.74     57.90 o
  -2   1  11    11339.09    11220.91    195.87 o
  -1   1  11     5647.58     5853.46     95.42 o
   0   1  11     4006.48     4067.20     92.63 o
   1   1  11     9711.09     9356.00    172.11 o
   2   1  11        3.04       11.49     10.05 o
   3   1  11    16208.18    16313.51    583.23 o
   4   1  11     1282.17     1356.41     46.21 o
   5   1  11     6482.34     6179.11    204.83 o
   6   1  11     3645.67     3966.47    147.57 o
   7   1  11      761.18      695.44     64.39 o
   8   1  11     2190.43     2173.22    156.75 o
 -11   2  11       30.84       32.27     52.52 o
  -9   2  11      795.55      711.51     39.47 o
  -8   2  11      107.01       89.22     11.42 o
  -7   2  11     7337.90     7432.84    281.58 o
  -6   2  11      220.81      211.12     12.57 o
  -5   2  11     2648.63     2608.88     79.28 o
  -4   2  11      578.00      674.77     22.12 o
  -3   2  11       59.01       40.30     10.57 o
  -2   2  11      955.90      949.34     35.10 o
  -1   2  11     4520.92     4556.79     84.47 o
   0   2  11     1185.66     1195.48     30.48 o
   1   2  11      141.95       92.58     10.62 o
   2   2  11      297.10      308.41     19.76 o
   3   2  11       17.22       23.05     12.62 o
   4   2  11      624.54      611.95     38.43 o
   5   2  11       23.38       53.41     35.70 o
   6   2  11       68.12       58.08     44.82 o
   7   2  11      526.59      486.85     54.87 o
   8   2  11      104.91       81.14     21.58 o
 -11   3  11     1575.34     1508.85     98.03 o
 -10   3  11       12.74        2.76     20.97 o
  -9   3  11     2143.19     1968.80    149.94 o
  -8   3  11     2314.22     2478.34    123.80 o
  -7   3  11     1247.58     1412.91     81.73 o
  -6   3  11     8615.71     8567.82    173.89 o
  -5   3  11      847.91      898.99     36.66 o
  -4   3  11    11116.05    10655.41    355.54 o
  -3   3  11     1188.38     1128.86     31.02 o
  -2   3  11    10585.00    10710.86    174.36 o
  -1   3  11     4823.48     4823.46     84.83 o
   0   3  11     3550.42     3500.86     59.23 o
   1   3  11     7477.87     7594.17    142.81 o
   2   3  11      123.01      133.35     14.38 o
   3   3  11     9471.29     9725.30    245.52 o
   4   3  11      611.91      631.55     31.78 o
   5   3  11     1859.80     1896.46     97.00 o
   6   3  11     1334.59     1398.65     66.22 o
   7   3  11       25.83        9.06     25.57 o
 -11   4  11       25.76       93.40     32.47 o
 -10   4  11     2126.72     2163.07    137.29 o
  -9   4  11      235.75      249.73     35.29 o
  -8   4  11     1361.19     1555.77    115.28 o
  -7   4  11       46.83       56.75     12.76 o
  -6   4  11      389.46      437.03     22.03 o
  -5   4  11     4044.07     3753.05     88.45 o
  -4   4  11      109.08      108.18     11.28 o
  -3   4  11     7197.84     7384.09    109.74 o
  -2   4  11     1945.89     2079.11     46.49 o
  -1   4  11     1521.98     1396.46     30.13 o
   0   4  11     3689.00     3770.90     71.20 o
   1   4  11       96.99      132.51     11.06 o
   2   4  11    10258.77    10503.52    210.57 o
   3   4  11      421.46      467.22     24.13 o
   4   4  11     2556.71     2541.20     80.84 o
   5   4  11      546.40      547.64     27.71 o
   6   4  11      367.10      272.70     23.48 o
   7   4  11      577.74      531.02     48.71 o
 -11   5  11     1154.09     1166.65    104.48 o
 -10   5  11      119.34      108.90     21.68 o
  -9   5  11     2564.89     2420.76    123.08 o
  -8   5  11      624.57      668.11     97.07 o
  -7   5  11     2981.85     2943.32    126.99 o
  -6   5  11     1384.87     1368.75    115.52 o
  -5   5  11       39.53       49.32      9.62 o
  -4   5  11     4845.89     4740.20    118.26 o
  -3   5  11        0.99        3.53      7.28 o
  -2   5  11     4266.15     4223.00     83.97 o
  -1   5  11      482.27      473.90     17.03 o
   0   5  11     1214.49     1202.31     33.01 o
   1   5  11     2906.58     2985.93     62.55 o
   2   5  11      413.97      423.70     19.15 o
   3   5  11     1829.30     1853.69     56.20 o
   4   5  11      230.00      217.12     18.76 o
   5   5  11     1234.13     1149.14     51.85 o
   6   5  11      727.58      812.29     71.07 o
   7   5  11       78.78      108.61     24.87 o
 -10   6  11     2349.71     2624.97    312.86 o
  -9   6  11      155.78      180.31     37.32 o
  -8   6  11     4217.70     4382.70    180.35 o
  -7   6  11     4030.87     4020.29    168.40 o
  -6   6  11     1331.39     1262.39     55.58 o
  -5   6  11     4566.35     4700.22    173.96 o
  -4   6  11       14.40       28.54      8.28 o
  -3   6  11     5266.92     5445.68    152.48 o
  -2   6  11     2113.18     2159.71     56.01 o
  -1   6  11     4953.67     5115.80    104.06 o
   0   6  11     4767.47     4857.06    112.25 o
   1   6  11      452.97      410.53     22.70 o
   2   6  11     2149.48     1931.01     55.48 o
   3   6  11      692.34      622.52     29.91 o
   4   6  11     2258.95     2220.20     72.43 o
   5   6  11     1430.88     1496.76     64.71 o
   6   6  11      981.51      950.80    134.41 o
 -10   7  11       22.66       69.83     35.82 o
  -9   7  11      211.89      240.90     54.70 o
  -8   7  11      221.98      260.21     34.87 o
  -7   7  11      504.11      565.89     40.76 o
  -6   7  11        1.76       16.76      9.56 o
  -5   7  11       44.04       37.68     12.11 o
  -4   7  11      370.42      407.40     33.74 o
  -3   7  11      375.68      360.54     18.63 o
  -2   7  11     2907.61     2909.01     72.94 o
  -1   7  11      356.77      345.50     23.72 o
   0   7  11     1282.94     1331.51     40.29 o
   1   7  11      684.06      735.80     55.04 o
   2   7  11      105.79       95.27     10.93 o
   3   7  11      916.44      833.86     47.17 o
   4   7  11      333.03      292.20     31.56 o
   5   7  11      934.89      805.77    100.12 o
   6   7  11      248.02      176.59     41.66 o
  -9   8  11      520.08      552.21     65.03 o
  -8   8  11      811.81      922.02     98.11 o
  -7   8  11     2080.94     2118.54    130.09 o
  -6   8  11      887.81      841.26     63.68 o
  -5   8  11     3843.17     3841.07    128.74 o
  -4   8  11      242.09      206.78     24.16 o
  -3   8  11     3358.45     3542.75    144.22 o
  -2   8  11     2049.29     2066.64     58.43 o
  -1   8  11     1875.52     1957.77     66.71 o
   0   8  11     4106.64     4240.87    121.40 o
   1   8  11     1836.89     1784.60     71.19 o
   2   8  11     3098.00     3186.09    105.10 o
   3   8  11      348.80      369.27     32.13 o
   4   8  11     2832.87     3068.13    176.60 o
   5   8  11     1432.52     1251.95     94.78 o
  -8   9  11        0.34      -18.98     18.98 o
  -7   9  11       73.99       59.77     35.22 o
  -6   9  11       33.19      125.13     54.81 o
  -5   9  11       50.00       25.87     17.19 o
  -4   9  11       70.94       79.02     19.01 o
  -3   9  11       12.26       26.91      7.91 o
  -2   9  11       59.31       58.16     10.59 o
  -1   9  11        0.31       10.43     15.70 o
   0   9  11        4.63       -0.33      7.13 o
   1   9  11       43.13       46.21     10.42 o
   2   9  11       72.32       65.03     35.85 o
   3   9  11      117.26       96.28     20.96 o
   4   9  11      257.59      217.74     31.03 o
  -7  10  11      659.14      671.52     59.19 o
  -6  10  11      110.85      113.03     27.86 o
  -5  10  11     1628.19     1692.20     84.24 o
  -4  10  11      907.73     1020.56     69.68 o
  -3  10  11     3429.70     3383.69    377.28 o
  -2  10  11      305.48      276.88     49.81 o
  -1  10  11     1627.83     1663.03     75.73 o
   0  10  11     2992.60     3056.76    128.26 o
   1  10  11      283.72      311.29     20.22 o
   2  10  11     4998.60     5061.69    309.05 o
   3  10  11       56.90       89.40     28.30 o
  -5  11  11       94.74       58.36     16.29 o
  -4  11  11      478.07      417.48     35.93 o
  -3  11  11      322.59      292.73     43.97 o
  -2  11  11       43.82       18.13     26.18 o
  -1  11  11      600.45      564.13     51.97 o
   0  11  11      140.49      138.42     18.51 o
   1  11  11      147.61      179.78     19.93 o
 -11   0  12       42.20       24.04     31.42 o
 -10   0  12     3487.89     3437.75    230.76 o
  -9   0  12     4305.73     4061.43    156.20 o
  -8   0  12      173.85      214.32     33.74 o
  -7   0  12    10007.58    10147.02    327.13 o
  -6   0  12     2392.81     2422.86    101.78 o
  -5   0  12     9599.55     8670.54    430.00 o
  -4   0  12       90.79      129.18     26.10 o
  -3   0  12     5847.53     5500.57    151.78 o
  -2   0  12     5724.45     5674.95    172.89 o
  -1   0  12     1777.79     1725.61     54.70 o
   0   0  12      838.74      732.67     70.29 o
   1   0  12      665.30      650.84     40.43 o
   2   0  12     5417.37     5263.28    201.59 o
   3   0  12      515.21      462.50     36.56 o
   4   0  12      284.81      263.17     45.44 o
   5   0  12     4231.14     4383.20    262.92 o
   6   0  12      112.98      150.63     45.17 o
   7   0  12     4186.22     3740.32    355.88 o
 -11   1  12       27.81       23.42     19.53 o
 -10   1  12      271.71      282.32     31.74 o
  -9   1  12     2018.63     1728.43     55.35 o
  -8   1  12      118.62      126.58     15.55 o
  -7   1  12       72.52       88.25     12.15 o
  -6   1  12      119.33      119.64     13.79 o
  -5   1  12      182.03      246.20     18.44 o
  -4   1  12      915.42      951.69     50.71 o
  -3   1  12       50.67       11.55     13.44 o
  -2   1  12      603.29      484.92     26.15 o
  -1   1  12      982.84     1005.37     32.71 o
   0   1  12      110.73      152.11     16.94 o
   1   1  12     1207.50     1196.09     34.80 o
   2   1  12       12.67       25.55     10.48 o
   3   1  12       97.32      145.50     24.47 o
   4   1  12      490.06      287.49     53.09 o
   5   1  12      576.46      472.25     35.70 o
   6   1  12      182.96      146.20     48.65 o
   7   1  12      118.61      131.29     34.21 o
 -11   2  12      124.09      156.43     31.77 o
 -10   2  12     2834.39     2912.02    176.12 o
  -9   2  12       88.55      123.02     13.09 o
  -8   2  12     1725.37     1715.41     74.49 o
  -7   2  12     7117.14     7233.29    157.68 o
  -6   2  12      174.91      190.44     20.29 o
  -5   2  12     7134.71     6951.57    139.45 o
  -4   2  12      293.92      296.77     13.85 o
  -3   2  12     6995.67     7529.42    159.39 o
  -2   2  12     7744.00     7689.57    150.77 o
  -1   2  12     8189.88     8260.33    151.22 o
   0   2  12    15824.94    16519.72    286.74 o
   1   2  12       62.60       52.97      7.79 o
   2   2  12     4301.16     4241.79     97.46 o
   3   2  12      349.83      337.62     64.58 o
   4   2  12     2400.38     2368.81    217.86 o
   5   2  12     1900.00     1976.75    160.45 o
   6   2  12      787.84      758.47     53.69 o
   7   2  12     2274.69     2219.02    146.77 o
 -11   3  12     1295.89     1295.46    107.72 o
 -10   3  12        6.43        9.23     20.00 o
  -9   3  12      577.84      641.00     44.45 o
  -8   3  12      279.36      249.80     23.25 o
  -7   3  12     1659.41     1674.86     65.07 o
  -6   3  12     2804.65     2731.63     80.16 o
  -5   3  12      245.03      192.91     19.26 o
  -4   3  12      569.13      533.73     23.08 o
  -3   3  12     5717.05     5945.08    104.33 o
  -2   3  12     2489.89     2502.38     58.22 o
  -1   3  12     1655.39     1505.42     44.16 o
   0   3  12      199.09      190.21     12.87 o
   1   3  12     1238.18     1194.34     31.57 o
   2   3  12      566.31      617.84     30.54 o
   3   3  12     1913.75     1805.26     65.93 o
   4   3  12      677.94      575.76     34.39 o
   5   3  12       72.69      120.90     33.06 o
   6   3  12      768.31      789.27     54.95 o
   7   3  12       14.54       39.99     21.82 o
 -11   4  12       92.44       66.19     25.57 o
 -10   4  12     1667.63     1673.83    202.65 o
  -9   4  12      335.28      407.22     67.99 o
  -8   4  12      488.55      533.09     84.22 o
  -7   4  12      122.90      106.76     18.20 o
  -6   4  12      483.42      453.70     28.05 o
  -5   4  12     2318.04     2205.99     59.49 o
  -4   4  12      161.91      136.30     13.05 o
  -3   4  12     2705.06     2693.30     61.64 o
  -2   4  12      755.97      730.24     19.96 o
  -1   4  12      456.03      457.33     16.79 o
   0   4  12     6555.71     6575.12    125.10 o
   1   4  12      154.03      122.01     13.48 o
   2   4  12     8564.79     8838.36    225.29 o
   3   4  12     1413.57     1424.14     48.91 o
   4   4  12     1292.11     1255.10     50.99 o
   5   4  12     2254.92     2369.89    110.19 o
   6   4  12      910.14      953.40     74.43 o
   7   4  12     1461.22     1466.07     76.85 o
 -10   5  12      359.45      304.38     42.35 o
  -9   5  12     1274.26     1186.37     84.87 o
  -8   5  12     1496.98     1469.97     80.48 o
  -7   5  12        9.87       38.64     14.99 o
  -6   5  12     5068.06     5080.39    173.68 o
  -5   5  12       33.09       38.63     12.17 o
  -4   5  12     3928.35     3884.64    100.77 o
  -3   5  12      591.67      491.44     21.35 o
  -2   5  12     1047.27     1039.79     28.74 o
  -1   5  12     2602.55     2567.24     86.46 o
   0   5  12      257.94      245.50     16.83 o
   1   5  12     6206.26     6348.84    138.96 o
   2   5  12        4.39       -7.77      7.77 o
   3   5  12     2909.19     3111.54    124.30 o
   4   5  12     1030.58      932.11     53.22 o
   5   5  12      235.29      218.68     21.60 o
   6   5  12     3625.90     3711.77    229.56 o
  -9   6  12      163.68      162.99     29.80 o
  -8   6  12      349.51      350.54     31.13 o
  -7   6  12     2901.37     2815.99    127.77 o
  -6   6  12      608.48      611.17     34.20 o
  -5   6  12      311.93      354.28     26.38 o
  -4   6  12      576.55      558.66     30.38 o
  -3   6  12       96.05       76.55     13.11 o
  -2   6  12     1477.50     1535.07     43.31 o
  -1   6  12        8.69       15.49     12.07 o
   0   6  12      585.36      586.51     27.17 o
   1   6  12      133.47      115.02     14.31 o
   2   6  12       29.43       58.40     13.58 o
   3   6  12      275.74      322.41     26.93 o
   4   6  12     1366.03     1436.61     64.63 o
   5   6  12      314.57      189.25     36.89 o
   6   6  12      149.36       63.59     44.62 o
  -9   7  12     1525.60     1638.74    198.26 o
  -8   7  12     1888.75     1834.18    110.73 o
  -7   7  12     1060.78     1116.71     64.44 o
  -6   7  12     5705.79     5724.21    218.25 o
  -5   7  12      269.20      268.17     21.52 o
  -4   7  12     4192.43     4186.49    157.88 o
  -3   7  12     3622.42     3598.53    115.17 o
  -2   7  12     2714.66     2704.66     87.68 o
  -1   7  12     3670.38     3684.79    113.59 o
   0   7  12      663.12      589.58     29.21 o
   1   7  12     3790.28     4029.96    125.95 o
   2   7  12      180.22      241.50     16.54 o
   3   7  12     5075.94     5149.28    173.13 o
   4   7  12     2000.51     2094.17    178.95 o
   5   7  12      796.93      766.81    101.28 o
  -9   8  12       38.29       73.77     37.69 o
  -8   8  12        4.24       30.46     31.04 o
  -7   8  12       84.13      107.89     32.96 o
  -6   8  12      181.42      185.75     26.02 o
  -5   8  12     2599.16     2607.05    117.76 o
  -4   8  12      339.16      402.34     33.61 o
  -3   8  12       36.30       40.15     16.07 o
  -2   8  12      648.93      632.88     35.46 o
  -1   8  12        2.53       15.48      9.00 o
   0   8  12      221.62      214.84     21.55 o
   1   8  12     1298.26     1265.26     53.65 o
   2   8  12      205.18      183.96     22.82 o
   3   8  12      264.02      230.15     39.42 o
   4   8  12       39.71        2.76     20.05 o
   5   8  12      262.99      315.91     77.55 o
  -8   9  12     1014.13     1107.29    119.50 o
  -7   9  12      862.74      701.93     78.35 o
  -6   9  12     2510.05     2522.78    245.34 o
  -5   9  12        0.77        9.85     23.31 o
  -4   9  12     4818.22     4840.60    442.90 o
  -3   9  12      785.76      801.61     46.45 o
  -2   9  12     2135.22     2243.53    103.36 o
  -1   9  12     2421.97     2503.79    133.38 o
   0   9  12      372.07      403.39     25.29 o
   1   9  12     2811.52     2889.64    126.03 o
   2   9  12      160.41      123.48     23.31 o
   3   9  12     1380.20     1157.87    109.22 o
   4   9  12      773.31      840.81     93.09 o
  -6  10  12        3.89       10.29     17.25 o
  -5  10  12      743.98      622.86     80.34 o
  -4  10  12      765.98      739.93     60.17 o
  -3  10  12       28.76       33.87     15.26 o
  -2  10  12      394.92      425.65     38.02 o
  -1  10  12        5.85       18.27     10.46 o
   0  10  12      877.56      823.11     55.94 o
   1  10  12      232.96      285.08     27.25 o
   2  10  12      394.07      390.17     36.81 o
  -5  11  12       57.32       55.97     15.41 o
  -4  11  12     1794.40     1786.10    188.37 o
  -3  11  12       49.83       35.77     18.88 o
  -2  11  12      730.03      693.37     65.87 o
  -1  11  12     1567.68     1591.41     91.42 o
   0  11  12      179.99      171.41     16.84 o
   1  11  12     1985.18     1948.56    124.80 o
 -11   1  13     2211.60     2645.51    171.63 o
 -10   1  13      994.50      968.52    103.80 o
  -9   1  13     2731.25     2794.07    137.80 o
  -8   1  13     3349.85     3283.27    104.29 o
  -7   1  13      795.86      778.91     44.07 o
  -6   1  13     6183.00     6197.27    139.50 o
  -5   1  13     1100.62     1066.40     37.59 o
  -4   1  13     8280.09     8424.50    158.02 o
  -3   1  13     7652.84     7870.86    163.51 o
  -2   1  13     6942.39     7107.09    156.20 o
  -1   1  13     6673.03     6853.92    130.27 o
   0   1  13       31.14       40.94     17.76 o
   1   1  13    11432.06    11779.11    282.15 o
   2   1  13     3165.85     3151.26     90.15 o
   3   1  13     6951.63     7047.71    223.59 o
   4   1  13     6176.61     6338.28    221.49 o
   5   1  13      809.81      773.36    107.88 o
   6   1  13     3058.61     3218.56    186.13 o
   7   1  13      286.88      364.71     42.76 o
 -11   2  13        5.41       14.94     23.01 o
 -10   2  13       74.91       61.57     23.89 o
  -9   2  13      537.48      491.51     40.80 o
  -8   2  13      198.25      184.56     24.32 o
  -7   2  13     1542.03     1498.89     49.62 o
  -6   2  13     2343.97     2239.10     57.39 o
  -5   2  13      976.72      889.91     30.29 o
  -4   2  13      291.56      207.52     19.55 o
  -3   2  13      525.21      468.77     32.90 o
  -2   2  13      359.89      305.74     16.98 o
  -1   2  13      476.66      575.43     24.79 o
   0   2  13      772.40      718.74     22.54 o
   1   2  13     1584.24     1596.41     63.43 o
   2   2  13     1423.34     1273.60     49.81 o
   3   2  13      677.49      691.31     34.36 o
   4   2  13        1.18        4.63     29.62 o
   5   2  13      304.77      295.83     37.77 o
   6   2  13       70.65      108.73     23.61 o
   7   2  13      396.72      387.03     38.32 o
 -11   3  13     2245.95     2149.01    187.90 o
 -10   3  13      766.34      542.49     79.04 o
  -9   3  13     1042.57     1045.32     69.50 o
  -8   3  13     7199.40     6916.37    257.70 o
  -7   3  13      702.50      703.64     42.50 o
  -6   3  13    11257.74    11414.38    257.76 o
  -5   3  13      533.61      500.59     24.46 o
  -4   3  13     5112.02     5274.64    106.29 o
  -3   3  13     3636.03     3661.85     67.56 o
  -2   3  13     1007.02      925.64     31.48 o
  -1   3  13     4374.12     4295.21     90.58 o
   0   3  13       62.34       69.27     10.50 o
   1   3  13     7388.10     7428.69    144.35 o
   2   3  13       31.95       56.80     15.30 o
   3   3  13     3851.56     3858.50    117.59 o
   4   3  13     1232.47     1291.74     63.42 o
   5   3  13      418.66      355.54     31.28 o
   6   3  13     3719.43     3536.30    190.06 o
   7   3  13       33.64       37.55     22.35 o
 -11   4  13      316.82      364.20     50.44 o
 -10   4  13      941.62      713.38     73.25 o
  -9   4  13      755.58      685.09     62.48 o
  -8   4  13       43.70       53.63     17.23 o
  -7   4  13     4670.31     4456.03    141.87 o
  -6   4  13      839.54      692.97     40.62 o
  -5   4  13     2745.12     2671.52     74.03 o
  -4   4  13      429.14      395.04     27.94 o
  -3   4  13     3964.42     3903.37     89.66 o
  -2   4  13     2365.95     2345.44     47.76 o
  -1   4  13      550.45      532.76     27.16 o
   0   4  13     3414.54     3334.04     90.74 o
   1   4  13      261.75      232.32     17.58 o
   2   4  13      685.40      614.07     38.52 o
   3   4  13      235.14      131.70     24.43 o
   4   4  13      770.16      662.59     36.91 o
   5   4  13     1514.94     1602.37     92.72 o
   6   4  13        5.32       84.65     59.75 o
 -10   5  13      593.92      614.09     56.51 o
  -9   5  13      955.48      911.41     65.00 o
  -8   5  13      508.23      532.53     48.60 o
  -7   5  13        2.65       13.09     15.61 o
  -6   5  13     2105.66     2156.43    141.86 o
  -5   5  13      733.59      680.37     34.28 o
  -4   5  13     4662.10     4900.31    134.92 o
  -3   5  13     3171.51     3069.13     64.16 o
  -2   5  13     1000.22      995.46     34.21 o
  -1   5  13     4892.00     4857.51     85.39 o
   0   5  13       87.02      101.64     15.01 o
   1   5  13     2532.38     2610.89     89.39 o
   2   5  13      758.89      687.87     33.16 o
   3   5  13     1721.76     1778.00     74.01 o
   4   5  13      710.81      652.44     51.21 o
   5   5  13      346.16      319.36     35.46 o
   6   5  13      535.69      584.74     57.65 o
  -9   6  13     1179.93     1133.15     98.00 o
  -8   6  13      286.94      302.24     55.26 o
  -7   6  13     1530.58     1546.83     63.04 o
  -6   6  13       50.35       50.65     19.64 o
  -5   6  13     2738.63     2685.42    106.66 o
  -4   6  13     2019.76     1889.79    100.78 o
  -3   6  13     3916.74     4142.35    113.12 o
  -2   6  13     3670.30     3785.39     98.49 o
  -1   6  13      673.12      745.55     36.03 o
   0   6  13     5867.03     5826.45    188.37 o
   1   6  13      132.16      119.03     13.61 o
   2   6  13     6825.51     6644.30    171.65 o
   3   6  13     1973.42     1778.93     77.60 o
   4   6  13      777.78      722.41     61.71 o
   5   6  13     2327.61     2393.03    150.35 o
  -8   7  13       67.45       78.04     21.69 o
  -7   7  13      355.71      383.57     43.63 o
  -6   7  13        1.47      -11.71     11.86 o
  -5   7  13      127.16      133.88     19.34 o
  -4   7  13      789.71      712.30     54.05 o
  -3   7  13      327.93      263.51     28.70 o
  -2   7  13     2278.65     2374.98    116.84 o
  -1   7  13      334.40      331.15     29.62 o
   0   7  13      494.36      469.55     25.38 o
   1   7  13      337.97      315.07     21.15 o
   2   7  13      105.85       70.33     11.32 o
   3   7  13      801.10      833.32     92.36 o
   4   7  13       89.50       39.96     29.38 o
   5   7  13       94.19       55.98     42.98 o
  -8   8  13      448.26      453.08     64.26 o
  -7   8  13     3132.35     3124.77    265.66 o
  -6   8  13        8.19       24.67     18.64 o
  -5   8  13     1956.71     2157.20    117.06 o
  -4   8  13      639.99      711.33     44.28 o
  -3   8  13     1035.55     1173.11     73.45 o
  -2   8  13     3580.11     3743.90    145.29 o
  -1   8  13      569.69      609.87     51.50 o
   0   8  13     4713.85     4834.33    155.88 o
   1   8  13      618.80      612.11     32.73 o
   2   8  13     2066.22     2037.62    107.97 o
   3   8  13     1323.40     1261.88    110.24 o
   4   8  13     1161.60     1273.51    127.46 o
  -7   9  13        0.83       15.37     20.88 o
  -6   9  13       10.03       23.38     29.33 o
  -5   9  13      120.90      115.96     29.81 o
  -4   9  13        0.62        5.97     15.26 o
  -3   9  13      270.25      309.00     34.37 o
  -2   9  13       26.09        9.15     22.54 o
  -1   9  13       63.83       64.79     22.77 o
   0   9  13       46.58       56.00     14.30 o
   1   9  13       15.48       59.15     18.04 o
   2   9  13        0.45       -1.18     17.81 o
   3   9  13        2.31       -9.50     22.61 o
  -6  10  13        0.03       20.74     22.99 o
  -5  10  13     3301.46     3443.61    382.74 o
  -4  10  13      119.89      186.72     35.91 o
  -3  10  13     2675.18     2835.28    342.89 o
  -2  10  13     2503.41     2614.75    321.28 o
  -1  10  13       67.49      110.43     24.18 o
   0  10  13     2446.70     2423.71    149.74 o
   1  10  13       54.56       64.18     18.43 o
   2  10  13      926.97     1134.62    128.17 o
  -4  11  13      266.51      242.89     32.27 o
  -3  11  13      125.40      154.38     35.18 o
  -2  11  13       46.44       19.02     25.54 o
  -1  11  13      548.03      490.39     44.90 o
 -11   0  14      209.49      238.57     54.19 o
 -10   0  14      886.74      815.21     88.40 o
  -9   0  14     2194.69     2352.64    134.54 o
  -8   0  14      502.63      458.36     49.67 o
  -7   0  14     4931.39     4538.87    175.26 o
  -6   0  14     3782.22     3795.96    208.23 o
  -5   0  14      483.08      478.64     30.60 o
  -4   0  14     3492.83     3216.38    199.40 o
  -3   0  14     1482.96     1399.24     66.51 o
  -2   0  14     9710.68     9538.19    285.60 o
  -1   0  14      863.71     1011.87     58.31 o
   0   0  14    29936.79    31992.38   1021.17 o
   1   0  14     2270.23     2187.14    136.58 o
   2   0  14     3152.71     3215.72    158.13 o
   3   0  14      422.98      591.08     58.46 o
   4   0  14      976.67      864.22     62.32 o
   5   0  14     3853.92     3753.88    290.87 o
   6   0  14      353.76      336.58     48.78 o
   7   0  14     1749.57     1613.33    175.47 o
 -11   1  14      122.49       94.49     42.50 o
 -10   1  14       52.76       -2.86     28.22 o
  -9   1  14       95.17      106.52     12.11 o
  -8   1  14      104.20       89.81     15.41 o
  -7   1  14       22.19      -27.64     27.64 o
  -6   1  14      556.94      646.24     34.20 o
  -5   1  14      485.99      488.97     27.22 o
  -4   1  14      116.90       94.47     15.78 o
  -3   1  14      121.48      158.24     14.69 o
  -2   1  14      121.44      150.71     18.91 o
  -1   1  14        8.44        9.53      9.43 o
   0   1  14      413.56      420.05     19.12 o
   1   1  14      124.00       78.13     23.97 o
   2   1  14       43.30       61.22     17.16 o
   3   1  14      345.27      376.87     38.04 o
   4   1  14      618.13      563.80     38.10 o
   5   1  14       94.98       75.14     26.68 o
   6   1  14       10.57       61.95     45.03 o
 -11   2  14      330.04      387.00     52.68 o
 -10   2  14      928.13      933.29     65.69 o
  -9   2  14     2799.02     2838.38    119.13 o
  -8   2  14        2.26       14.15     18.35 o
  -7   2  14     2252.01     2375.22     78.16 o
  -6   2  14     1557.02     1576.74     54.29 o
  -5   2  14     5563.80     5694.06    122.67 o
  -4   2  14     2672.34     2700.31     72.45 o
  -3   2  14     2886.08     2736.10     73.05 o
  -2   2  14     6443.14     5912.68    133.46 o
  -1   2  14      452.49      413.09     20.12 o
   0   2  14     3113.75     3051.64     72.12 o
   1   2  14       36.77       43.34     10.10 o
   2   2  14     3360.44     3563.01    118.95 o
   3   2  14     4778.20     4951.08    304.39 o
   4   2  14      101.60      107.28     22.49 o
   5   2  14     2048.66     1985.49     94.08 o
   6   2  14       31.21      157.47     46.79 o
 -11   3  14      185.26       92.69     25.98 o
 -10   3  14      249.77      239.97     46.75 o
  -9   3  14      271.14      260.02     35.64 o
  -8   3  14     2160.50     2195.42    233.48 o
  -7   3  14      267.55      320.28     34.36 o
  -6   3  14      123.55      113.31     21.42 o
  -5   3  14     1633.06     1570.20     50.32 o
  -4   3  14      976.40      896.49     33.70 o
  -3   3  14     1789.87     1700.80     62.26 o
  -2   3  14      777.84      727.89     27.94 o
  -1   3  14      663.90      630.17     37.44 o
   0   3  14      222.76      214.98     17.20 o
   1   3  14     2967.19     3096.85    105.28 o
   2   3  14      718.96      723.96     34.13 o
   3   3  14      371.39      375.94     43.47 o
   4   3  14     2221.13     2266.28    151.67 o
   5   3  14        7.48       41.81     20.58 o
   6   3  14     2145.88     2041.41    108.40 o
 -11   4  14      143.29      118.08     25.76 o
 -10   4  14      825.87      828.87    120.18 o
  -9   4  14      848.36      672.40     75.23 o
  -8   4  14      430.91      286.69     39.80 o
  -7   4  14     5760.42     5643.38    193.26 o
  -6   4  14      738.57      744.47     38.37 o
  -5   4  14     3624.66     3793.30     95.26 o
  -4   4  14      167.09      201.96     25.29 o
  -3   4  14     1805.64     1815.57     60.91 o
  -2   4  14     3122.73     3103.28     79.63 o
  -1   4  14      399.73      382.38     19.90 o
   0   4  14     2536.24     2553.44     72.92 o
   1   4  14      163.39      206.06     17.44 o
   2   4  14       34.84       36.68     15.86 o
   3   4  14      647.55      666.38     41.40 o
   4   4  14      510.06      489.47     77.23 o
   5   4  14     2870.01     2918.35    157.01 o
   6   4  14       92.54       53.12     42.22 o
 -10   5  14      424.26      379.90     36.09 o
  -9   5  14      389.49      349.59     42.86 o
  -8   5  14     2928.60     2789.73    136.01 o
  -7   5  14       34.19       14.64     22.44 o
  -6   5  14     5431.65     5494.04    194.32 o
  -5   5  14     1065.57     1012.68     44.56 o
  -4   5  14     1043.49     1083.69     81.51 o
  -3   5  14     3361.32     3322.12     84.73 o
  -2   5  14      484.90      454.43     20.56 o
  -1   5  14     7099.10     7195.71    171.03 o
   0   5  14      272.84      275.17     22.14 o
   1   5  14     2909.43     2736.82     86.21 o
   2   5  14      262.72      280.05     26.60 o
   3   5  14       78.76       89.51     26.82 o
   4   5  14     2474.15     2423.24    112.33 o
   5   5  14        0.10       13.62     20.57 o
 -10   6  14       28.37      -20.83     26.08 o
  -9   6  14      406.98      373.92     53.87 o
  -8   6  14        4.25       43.81     18.12 o
  -7   6  14      539.72      678.91     70.16 o
  -6   6  14        0.06        3.49     20.41 o
  -5   6  14      926.14      983.64     56.87 o
  -4   6  14      525.43      366.96     36.79 o
  -3   6  14       22.09       54.70     11.66 o
  -2   6  14      362.87      379.63     19.71 o
  -1   6  14      122.77      124.01     15.21 o
   0   6  14     1009.49      977.62     53.02 o
   1   6  14      134.10      140.84     16.91 o
   2   6  14     2466.89     2398.34     81.26 o
   3   6  14      317.02      315.45     33.64 o
   4   6  14      165.29       76.11     19.33 o
   5   6  14      264.41      217.26     72.24 o
  -8   7  14     2124.46     1977.26    193.18 o
  -7   7  14       46.17      104.99     26.54 o
  -6   7  14     2047.08     1999.09     99.89 o
  -5   7  14     1197.83     1183.94     56.76 o
  -4   7  14     2472.61     2467.22    109.22 o
  -3   7  14     3677.15     3742.54    128.98 o
  -2   7  14     1676.58     1612.13     64.52 o
  -1   7  14     2642.39     2913.88    129.86 o
   0   7  14       64.76       60.38     15.04 o
   1   7  14     3599.47     3770.94    145.00 o
   2   7  14     1579.08     1684.38     97.14 o
   3   7  14     1565.88     1325.48    123.79 o
   4   7  14      796.48      865.87    106.80 o
  -8   8  14        8.19       28.40     24.46 o
  -7   8  14       59.11       41.95     29.68 o
  -6   8  14      146.51      130.69     40.59 o
  -5   8  14       54.37       74.18     15.94 o
  -4   8  14     1488.95     1302.68     74.90 o
  -3   8  14       44.30       31.55     12.28 o
  -2   8  14       68.48       51.53     20.66 o
  -1   8  14       33.75       13.94     11.30 o
   0   8  14        8.84       11.87     15.72 o
   1   8  14      102.63      144.63     24.06 o
   2   8  14        3.56        4.46     24.10 o
   3   8  14        9.15       11.95     18.84 o
   4   8  14      172.13      148.89     43.77 o
  -7   9  14      114.77      198.75     49.47 o
  -6   9  14     2301.64     2342.37    219.84 o
  -5   9  14      755.36      891.05     91.83 o
  -4   9  14     1628.68     1619.44    148.24 o
  -3   9  14     1604.62     1569.05    126.98 o
  -2   9  14      265.62      170.42     33.07 o
  -1   9  14     2644.14     2712.70    114.96 o
   0   9  14       25.04       17.53     11.81 o
   1   9  14     2559.20     2767.19    164.52 o
   2   9  14     1020.51      950.17     95.34 o
  -6  10  14       70.88      101.69     25.08 o
  -5  10  14       38.82       62.45     25.71 o
  -4  10  14        4.25       28.62     17.52 o
  -3  10  14       87.41       90.50     36.33 o
  -2  10  14       62.28       70.81     13.77 o
  -1  10  14      159.36      163.31     19.72 o
   0  10  14        3.76        0.62     11.11 o
   1  10  14      109.12      166.26     22.84 o
 -11   1  15      477.11      449.07     64.24 o
 -10   1  15     2634.16     2729.64    142.44 o
  -9   1  15      357.62      389.80     29.49 o
  -8   1  15     5333.08     5195.61    137.44 o
  -7   1  15      278.39      230.72     22.50 o
  -6   1  15     6521.46     6559.90    149.03 o
  -5   1  15     6783.13     7042.58    305.33 o
  -4   1  15     5357.32     5860.79    232.73 o
  -3   1  15     5507.38     5500.94    134.71 o
  -2   1  15      102.28       91.76     16.69 o
  -1   1  15     3901.65     3649.56    110.49 o
   0   1  15     1702.17     1703.90     46.75 o
   1   1  15     3229.56     3160.63     88.04 o
   2   1  15     5522.81     5845.08    168.48 o
   3   1  15     1704.59     1670.86     75.36 o
   4   1  15     5017.11     5255.62    275.70 o
   5   1  15        0.20        5.50     17.13 o
   6   1  15     2605.97     2922.70    147.97 o
 -11   2  15        4.71       -2.71     25.47 o
 -10   2  15       24.20       35.47     29.13 o
  -9   2  15      786.34      719.47     50.27 o
  -8   2  15      666.91      560.22     59.70 o
  -7   2  15      136.38      191.27     35.24 o
  -6   2  15     3854.21     4039.86    126.79 o
  -5   2  15      276.72      220.51     19.75 o
  -4   2  15      967.91      975.95     81.15 o
  -3   2  15       22.71       34.49     11.90 o
  -2   2  15     1739.04     1592.67    127.06 o
  -1   2  15     1217.82     1215.07     66.36 o
   0   2  15     3528.32     3615.81     96.33 o
   1   2  15      105.55      112.47      9.46 o
   2   2  15      503.02      466.63     37.56 o
   3   2  15       84.90       89.11     33.46 o
   4   2  15       51.91       32.14     43.50 o
   5   2  15       43.31       42.56     21.42 o
   6   2  15       80.53       10.71     22.04 o
 -11   3  15      583.74      492.79     70.40 o
 -10   3  15     1316.23     1383.55    172.02 o
  -9   3  15      149.29       99.66     26.01 o
  -8   3  15     2541.89     2657.15    436.54 o
  -7   3  15      270.88      172.85     38.93 o
  -6   3  15     2120.56     2150.51     90.05 o
  -5   3  15     3655.18     3764.53    114.15 o
  -4   3  15     1012.71     1005.18     48.28 o
  -3   3  15     4864.00     4974.67    127.84 o
  -2   3  15      461.40      301.39     42.25 o
  -1   3  15     7779.27     7695.83    217.04 o
   0   3  15     1392.02     1389.46     67.82 o
   1   3  15     4655.26     4605.22    138.03 o
   2   3  15     2056.76     2026.69    144.76 o
   3   3  15      114.53      209.28     46.65 o
   4   3  15     3278.65     3386.87    145.86 o
   5   3  15      187.93      164.84     27.12 o
   6   3  15     1028.94      990.06     83.48 o
 -10   4  15       53.58       51.66     25.84 o
  -9   4  15     1598.55     1672.48    133.64 o
  -8   4  15       98.48      137.30     45.30 o
  -7   4  15     1751.70     1836.79     82.46 o
  -6   4  15        2.37       26.11     12.73 o
  -5   4  15     1262.05     1319.85    102.39 o
  -4   4  15     2195.31     2158.20     77.26 o
  -3   4  15      514.06      583.37     37.22 o
  -2   4  15     2874.19     2815.67     80.94 o
  -1   4  15       10.98       30.96     14.94 o
   0   4  15     1723.92     1696.82     67.78 o
   1   4  15     2931.47     2778.39     85.51 o
   2   4  15      482.44      523.83     29.86 o
   3   4  15     4730.71     4931.10    233.81 o
   4   4  15      230.28      205.31     32.55 o
   5   4  15      615.49      536.93     87.44 o
 -10   5  15     1027.15     1036.67     73.88 o
  -9   5  15      185.69      127.37     29.71 o
  -8   5  15     1601.37     1647.62    165.64 o
  -7   5  15      273.55      162.50     34.16 o
  -6   5  15     1377.76     1415.59     63.72 o
  -5   5  15     1086.80     1092.51     46.97 o
  -4   5  15      352.47      315.90     22.17 o
  -3   5  15     2850.56     2971.31    125.64 o
  -2   5  15      563.35      571.71     27.42 o
  -1   5  15     2277.78     2312.49    100.16 o
   0   5  15      104.25      106.79     19.62 o
   1   5  15     2314.39     2427.30    104.98 o
   2   5  15     1034.42      940.72     54.26 o
   3   5  15     1401.25     1376.33    105.97 o
   4   5  15      649.24      753.25     77.83 o
   5   5  15      114.06       13.09     33.62 o
  -9   6  15     1698.99     1713.57    216.00 o
  -8   6  15       13.62       40.87     25.30 o
  -7   6  15      866.54      898.25     88.73 o
  -6   6  15      629.35      601.17     53.29 o
  -5   6  15     2193.48     2175.70     87.22 o
  -4   6  15      844.04      921.46     91.25 o
  -3   6  15     1806.31     1636.55     65.09 o
  -2   6  15     2585.72     2662.01     86.88 o
  -1   6  15      377.76      431.52     34.17 o
   0   6  15     2371.77     2466.24     99.09 o
   1   6  15     1360.03     1205.30     51.89 o
   2   6  15      108.23      109.72     35.95 o
   3   6  15     2577.36     2541.00    165.98 o
   4   6  15       28.76       26.79     34.93 o
  -9   7  15      357.13      332.21     50.33 o
  -8   7  15       19.15       24.12     25.14 o
  -7   7  15        4.42       19.83     25.32 o
  -6   7  15      102.90      116.84     21.15 o
  -5   7  15      526.19      538.30     33.40 o
  -4   7  15      499.70      501.12     32.85 o
  -3   7  15      840.83      827.00     48.58 o
  -2   7  15       99.82       82.56     19.67 o
  -1   7  15       62.19       74.80     14.14 o
   0   7  15      453.00      386.75     24.00 o
   1   7  15      347.28      385.96     31.48 o
   2   7  15      110.53      114.05     41.86 o
   3   7  15       86.54      151.26     33.12 o
   4   7  15       72.28        5.13     20.36 o
  -8   8  15        0.17       21.12     23.46 o
  -7   8  15     3179.90     3175.64    269.27 o
  -6   8  15      630.03      660.09     61.49 o
  -5   8  15     2438.23     2621.60    148.62 o
  -4   8  15     2723.65     2690.17    130.59 o
  -3   8  15      244.10      313.32     26.74 o
  -2   8  15     4168.38     4550.26    248.90 o
  -1   8  15      746.95      780.12     73.51 o
   0   8  15     2058.01     2041.18    130.94 o
   1   8  15     1313.07     1216.01     71.96 o
   2   8  15      566.24      497.16     38.59 o
   3   8  15      927.63      818.05     75.16 o
  -7   9  15       21.03       26.14     26.36 o
  -6   9  15       13.42       40.33     33.56 o
  -5   9  15      194.70      106.88     36.39 o
  -4   9  15        4.76        4.10     31.60 o
  -3   9  15        5.31       18.51     13.92 o
  -2   9  15       37.48       24.76     10.67 o
  -1   9  15       67.77       94.82     20.08 o
   0   9  15       33.08       43.18     14.60 o
   1   9  15        6.14       45.34     24.15 o
   2   9  15       12.32        0.17     28.50 o
  -5  10  15      269.10      284.40     41.06 o
  -4  10  15     1779.81     1754.05    134.72 o
  -3  10  15       14.67       50.59     19.06 o
  -2  10  15     1972.80     1964.79    163.14 o
  -1  10  15      168.52      117.17     23.33 o
   0  10  15     2520.97     2519.36    166.19 o
 -11   0  16     1551.95     1411.15    157.63 o
 -10   0  16      366.93      341.94     59.03 o
  -9   0  16     3258.11     3378.39    170.20 o
  -8   0  16      444.97      275.42     44.91 o
  -7   0  16     4409.73     4320.27    199.09 o
  -6   0  16      489.93      508.56     80.92 o
  -5   0  16    15291.54    15480.39    564.45 o
  -4   0  16     4750.74     4878.09    185.17 o
  -3   0  16      335.98      190.85     35.44 o
  -2   0  16    10115.36    10130.44    339.56 o
  -1   0  16      480.82      576.25     81.61 o
   0   0  16     5723.87     5783.89    213.76 o
   1   0  16       46.00       56.26     30.91 o
   2   0  16      180.36      110.95     37.94 o
   3   0  16     2933.16     3102.96    196.40 o
   4   0  16     1205.34     1417.03    105.66 o
   5   0  16      572.93      524.71     92.43 o
   6   0  16      497.17      399.70     67.42 o
 -11   1  16       48.41      142.62     29.56 o
 -10   1  16        1.26       37.19     20.15 o
  -9   1  16        5.65      -12.52     26.65 o
  -8   1  16      244.95      231.55     35.50 o
  -7   1  16        8.46       29.38     23.80 o
  -6   1  16       91.92       91.94     24.30 o
  -5   1  16      102.63      186.17     35.01 o
  -4   1  16       87.10       96.89     15.91 o
  -3   1  16      746.19      780.41     36.12 o
  -2   1  16      260.18      196.17     25.79 o
  -1   1  16      221.59      299.26     32.56 o
   0   1  16      182.00      172.27     21.66 o
   1   1  16       18.04       30.36     35.40 o
   2   1  16     1976.27     2016.30     85.17 o
   3   1  16       23.65       25.82     20.79 o
   4   1  16       29.69      -10.01     17.69 o
   5   1  16      129.13       83.49     26.13 o
 -11   2  16      664.14      560.56     78.75 o
 -10   2  16       83.17       56.17     24.54 o
  -9   2  16     3519.23     3665.77    196.19 o
  -8   2  16       36.20       -3.50     34.79 o
  -7   2  16     2353.12     2589.29    101.30 o
  -6   2  16     3159.07     3266.41    107.44 o
  -5   2  16       63.33       48.77     21.53 o
  -4   2  16     2545.18     2519.73    110.91 o
  -3   2  16      368.63      426.25     30.71 o
  -2   2  16     7418.46     7026.11    202.22 o
  -1   2  16      414.71      376.74     26.21 o
   0   2  16     3268.04     3414.03     91.63 o
   1   2  16     4905.99     5266.86    160.32 o
   2   2  16      328.52      281.49     29.70 o
   3   2  16     1647.38     1574.41     76.27 o
   4   2  16      724.56      563.10     46.69 o
   5   2  16     3057.59     3063.84    136.45 o
 -10   3  16     1494.20     1484.84    143.92 o
  -9   3  16      170.29      140.00     29.97 o
  -8   3  16      225.66      244.16     28.21 o
  -7   3  16      246.44      140.22     40.39 o
  -6   3  16      701.63      674.10     60.22 o
  -5   3  16     2234.62     2217.21     80.45 o
  -4   3  16      663.29      725.95     93.85 o
  -3   3  16      303.91      258.54     25.84 o
  -2   3  16      180.31      209.55     31.70 o
  -1   3  16     1221.33     1146.47     39.37 o
   0   3  16      265.59      260.11     20.99 o
   1   3  16      519.11      498.29     45.25 o
   2   3  16      312.76      290.73     36.30 o
   3   3  16        2.13      -15.39     15.39 o
   4   3  16     1181.54     1135.09     68.15 o
   5   3  16      275.90      208.59     32.26 o
 -10   4  16       27.90       89.69     30.30 o
  -9   4  16      858.10     1050.39     80.95 o
  -8   4  16      169.95      109.71     29.39 o
  -7   4  16      450.53      595.17     37.99 o
  -6   4  16       30.64       66.79     26.16 o
  -5   4  16     1133.65     1264.97     61.37 o
  -4   4  16     2066.73     2119.95     75.40 o
  -3   4  16      125.54      146.21     19.89 o
  -2   4  16     2821.37     2922.34    141.60 o
  -1   4  16        2.51       24.95     10.11 o
   0   4  16     1429.51     1454.21     71.61 o
   1   4  16     1348.16     1234.84     58.77 o
   2   4  16      931.57      853.03     50.68 o
   3   4  16     5338.24     5276.08    307.82 o
   4   4  16       48.67       43.25     16.80 o
   5   4  16     1270.21     1317.82    199.03 o
 -10   5  16      796.04      849.00     67.04 o
  -9   5  16        3.50        3.02     18.67 o
  -8   5  16     2629.05     2578.35    159.21 o
  -7   5  16      742.76      770.32     60.77 o
  -6   5  16     1836.52     1799.37     86.78 o
  -5   5  16     1841.47     1922.95     79.81 o
  -4   5  16       58.95       58.59     16.37 o
  -3   5  16     3714.39     3734.16    129.86 o
  -2   5  16      676.02      594.12     28.38 o
  -1   5  16     3830.17     3931.28    125.66 o
   0   5  16      128.98      150.35     27.33 o
   1   5  16      628.75      533.63     29.43 o
   2   5  16     2279.97     2349.96     98.11 o
   3   5  16       40.95       64.40     44.69 o
   4   5  16     1186.53     1161.29    149.62 o
  -9   6  16      205.30      253.86     33.15 o
  -8   6  16       69.59      127.10     27.83 o
  -7   6  16     2063.01     2258.46    136.81 o
  -6   6  16      263.82      235.12     22.46 o
  -5   6  16     1395.43     1330.84     61.05 o
  -4   6  16       35.70       89.38     17.55 o
  -3   6  16      420.33      326.82     35.20 o
  -2   6  16      514.81      395.70     48.16 o
  -1   6  16      100.45      113.99     16.01 o
   0   6  16     1150.14     1064.16     70.07 o
   1   6  16        8.13       -4.12     15.79 o
   2   6  16        4.43       56.84     25.34 o
   3   6  16       35.97      115.76     39.04 o
   4   6  16       54.98      122.88     46.75 o
  -8   7  16     1778.59     1812.21    128.67 o
  -7   7  16      275.07      255.05     27.52 o
  -6   7  16      840.30      951.51    102.93 o
  -5   7  16     3297.29     3300.96    141.44 o
  -4   7  16      105.65      142.70     19.45 o
  -3   7  16     2760.07     2910.56    104.88 o
  -2   7  16      538.25      547.77     38.35 o
  -1   7  16     1449.19     1548.18     63.94 o
   0   7  16     1896.74     1942.24     82.33 o
   1   7  16     1583.18     1580.82     92.20 o
   2   7  16     1698.79     1740.82    155.86 o
   3   7  16      170.02      173.52     51.94 o
  -7   8  16      647.48      607.20     85.42 o
  -6   8  16      192.87      249.20     48.90 o
  -5   8  16       37.02        9.22     31.33 o
  -4   8  16      367.55      355.39     37.43 o
  -3   8  16       12.76       52.78     16.22 o
  -2   8  16      143.09      123.24     30.08 o
  -1   8  16       68.91       26.67     15.34 o
   0   8  16        0.51       -2.94     29.06 o
   1   8  16       29.91        6.76     25.54 o
   2   8  16      133.60      143.41     39.79 o
  -6   9  16     1712.48     1658.09    160.35 o
  -5   9  16     1143.10     1297.62    120.11 o
  -4   9  16      463.95      378.76     43.95 o
  -3   9  16     1922.89     2105.24    233.70 o
  -2   9  16        0.30       -7.54     10.45 o
  -1   9  16     2100.47     2105.11    133.05 o
   0   9  16      479.47      514.08     28.74 o
   1   9  16      894.22      849.08     70.84 o
  -3  10  16      201.43      181.89     41.69 o
  -2  10  16      418.83      403.70     36.63 o
 -11   1  17       87.88      175.15     33.92 o
 -10   1  17     1674.30     1776.93    108.94 o
  -9   1  17      143.33      239.11     53.05 o
  -8   1  17     1334.53     1306.64     73.76 o
  -7   1  17     3451.49     3302.57    143.33 o
  -6   1  17     1202.27     1504.96     65.08 o
  -5   1  17     4826.99     4629.57    152.14 o
  -4   1  17       17.09       92.48     30.04 o
  -3   1  17     3543.76     3711.62    107.93 o
  -2   1  17      447.10      503.48     43.93 o
  -1   1  17     1915.38     2010.39    140.70 o
   0   1  17     2735.97     2780.34     85.92 o
   1   1  17      813.49      978.58    124.16 o
   2   1  17     5390.21     5477.98    212.64 o
   3   1  17        0.35       -7.23     27.95 o
   4   1  17     2962.93     2877.66    166.98 o
   5   1  17     1491.24     1358.56    104.21 o
 -10   2  17       38.34       25.59     30.99 o
  -9   2  17      305.00      297.70     29.93 o
  -8   2  17       36.99       92.27     34.05 o
  -7   2  17     1896.08     1850.62     77.57 o
  -6   2  17        4.74       24.94     18.44 o
  -5   2  17      895.36      914.69     64.91 o
  -4   2  17       61.22      120.97     35.77 o
  -3   2  17      879.46      890.30     36.79 o
  -2   2  17      761.88      780.08     37.90 o
  -1   2  17      791.66      680.03     38.85 o
   0   2  17      147.48      138.31     15.09 o
   1   2  17     1349.34     1474.78     58.19 o
   2   2  17      562.67      497.67     40.90 o
   3   2  17      706.41      714.54     76.25 o
   4   2  17      308.05      185.99     41.75 o
   5   2  17      403.69      396.90     42.59 o
 -10   3  17     2158.34     2239.60    112.22 o
  -9   3  17        4.68      -17.43     17.43 o
  -8   3  17     2413.11     2364.09    141.59 o
  -7   3  17     2998.94     2862.76    136.22 o
  -6   3  17     2447.17     2500.61    124.84 o
  -5   3  17     5111.42     5384.07    158.44 o
  -4   3  17      120.39      173.54     28.07 o
  -3   3  17     4074.05     4219.26    128.52 o
  -2   3  17     1719.03     1618.39     53.42 o
  -1   3  17     2920.20     2933.67     80.89 o
   0   3  17     2615.67     2639.76     94.82 o
   1   3  17      598.84      589.39     51.83 o
   2   3  17     2558.54     2453.33    107.11 o
   3   3  17        3.05       -6.77     20.34 o
   4   3  17     1119.42     1060.38     75.35 o
   5   3  17      692.64      711.90     58.84 o
 -10   4  17       22.83      -19.16     19.16 o
  -9   4  17      720.54      781.33     66.14 o
  -8   4  17      276.83      248.16     32.94 o
  -7   4  17       26.34       42.91     22.29 o
  -6   4  17      757.02      778.76     47.28 o
  -5   4  17       71.08       60.06     52.37 o
  -4   4  17     3018.95     3060.81    110.86 o
  -3   4  17       20.25       24.85     13.88 o
  -2   4  17     2277.54     2204.61     68.53 o
  -1   4  17      959.62      974.56     40.01 o
   0   4  17       36.34       47.53     27.35 o
   1   4  17     2451.39     2459.63     96.91 o
   2   4  17      571.15      517.74     40.53 o
   3   4  17      842.26      831.88    136.05 o
   4   4  17        6.02       69.79     27.52 o
  -9   5  17        1.92       50.96     27.90 o
  -8   5  17      936.79     1061.36     71.38 o
  -7   5  17        2.24       -2.29     22.27 o
  -6   5  17       94.24      111.49     25.55 o
  -5   5  17     1541.73     1592.96     69.18 o
  -4   5  17       54.84       33.11     20.83 o
  -3   5  17     1934.94     1930.71    106.56 o
  -2   5  17      865.15      842.26     54.59 o
  -1   5  17      525.65      570.33     30.89 o
   0   5  17     2014.70     1946.47    107.30 o
   1   5  17      289.03      278.86     20.14 o
   2   5  17      784.52      772.34     53.38 o
   3   5  17        0.90       20.87     21.15 o
   4   5  17      325.14      388.07     46.94 o
  -9   6  17     1077.67     1051.45    119.08 o
  -8   6  17     1265.71     1284.92     77.52 o
  -7   6  17     1394.92     1297.07    109.40 o
  -6   6  17     4404.25     4370.17    223.24 o
  -5   6  17      543.16      582.77     41.30 o
  -4   6  17     2787.86     2720.66    105.87 o
  -3   6  17       71.16       23.66     13.68 o
  -2   6  17     2601.40     2648.91    118.80 o
  -1   6  17      518.63      564.18     33.61 o
   0   6  17      762.69      712.60     38.49 o
   1   6  17     1780.95     1739.54     86.06 o
   2   6  17       11.18        4.40     18.20 o
   3   6  17     1642.49     1631.27    163.19 o
  -8   7  17       42.27       38.74     27.28 o
  -7   7  17      142.92      102.81     38.05 o
  -6   7  17       27.23       56.08     19.45 o
  -5   7  17      226.49      258.62     34.10 o
  -4   7  17      346.73      382.39     31.61 o
  -3   7  17       52.53       43.62     13.98 o
  -2   7  17        5.70       25.81     14.91 o
  -1   7  17      760.66      831.21     64.45 o
   0   7  17       68.66      126.24     20.65 o
   1   7  17      712.73      634.35     50.27 o
   2   7  17      149.08       83.82     43.10 o
  -7   8  17     1098.46     1295.20    111.06 o
  -6   8  17      763.81      943.57     65.42 o
  -5   8  17      362.11      448.13     61.97 o
  -4   8  17     1678.80     1876.88    220.28 o
  -3   8  17       13.45       -2.10     27.58 o
  -2   8  17     2560.44     2622.82    161.19 o
  -1   8  17      573.72      512.24     47.66 o
   0   8  17     1720.53     1598.65    111.48 o
   1   8  17     1528.57     1711.79     96.91 o
  -5   9  17       45.75        8.91     18.48 o
  -4   9  17       22.55       13.36     15.89 o
  -3   9  17        0.15       -2.37     15.14 o
  -2   9  17       58.45       37.84     14.88 o
  -1   9  17       88.46       42.26     13.59 o
   0   9  17        0.37       26.71     22.65 o
 -10   0  18       64.15       98.68     40.03 o
  -9   0  18     2651.80     2695.84    247.41 o
  -8   0  18     1031.97     1073.00     95.79 o
  -7   0  18     1868.30     2023.38     98.09 o
  -6   0  18      372.33      456.33     44.80 o
  -5   0  18     2640.49     2823.06    164.91 o
  -3   0  18     1796.38     1714.16    108.32 o
  -2   0  18     7824.49     7460.02    358.02 o
  -1   0  18     4681.34     4801.72    218.37 o
   0   0  18      545.19      597.65     37.90 o
   1   0  18     6665.28     6826.53    263.73 o
   2   0  18       54.30      120.96     36.92 o
   3   0  18     2577.27     2947.07    205.07 o
   4   0  18        8.80       34.89     32.69 o
 -10   1  18        2.77       26.31     22.25 o
  -9   1  18      225.32      145.92     45.38 o
  -8   1  18      113.58      104.16     27.34 o
  -7   1  18       13.35        0.77     34.13 o
  -6   1  18      243.32      212.48     26.92 o
  -5   1  18      519.36      456.40     34.34 o
  -4   1  18      357.57      329.44     36.70 o
  -3   1  18      599.51      604.00     41.41 o
  -2   1  18      382.51      380.21     35.70 o
  -1   1  18       35.51       41.06     18.39 o
   0   1  18       23.78       11.36     22.29 o
   1   1  18      109.66       80.41     24.37 o
   2   1  18       28.57        8.67     22.95 o
   3   1  18      338.42      298.57     56.36 o
   4   1  18      399.13      382.96     41.36 o
 -10   2  18      118.86       99.98     24.05 o
  -9   2  18     1630.97     1834.92    108.38 o
  -8   2  18      523.60      640.29     54.15 o
  -7   2  18      879.49      925.42    115.91 o
  -6   2  18     1107.83     1088.69     64.67 o
  -5   2  18     1553.26     1700.69     72.22 o
  -4   2  18     8508.02     8866.53    245.60 o
  -3   2  18      620.66      701.85     43.53 o
  -2   2  18     3468.62     3527.08    188.01 o
  -1   2  18     1084.03      954.20    102.42 o
   0   2  18     1359.87     1206.59    177.16 o
   1   2  18     2254.44     2300.99    129.10 o
   2   2  18       94.62       28.91     30.63 o
   3   2  18     2146.69     2245.89    115.26 o
   4   2  18      916.29      952.73    147.91 o
 -10   3  18      203.08      237.22     28.80 o
  -9   3  18       20.58       30.12     21.35 o
  -8   3  18      158.78      111.76     32.08 o
  -7   3  18     2436.11     2461.39    117.24 o
  -6   3  18      427.86      279.75     47.89 o
  -5   3  18     1336.30     1457.64     63.40 o
  -4   3  18      187.32      140.41     34.68 o
  -3   3  18      769.34      691.87     44.86 o
  -2   3  18      705.25      656.37     70.85 o
  -1   3  18      391.91      409.66     27.52 o
   0   3  18      258.25      315.85     62.05 o
   1   3  18        7.85      -16.26     16.26 o
   2   3  18      524.99      480.38     38.90 o
   3   3  18      457.12      493.60     51.21 o
   4   3  18      273.80      238.46     34.20 o
 -10   4  18      156.65      100.63     41.86 o
  -9   4  18      820.73      851.34     78.28 o
  -8   4  18      533.84      513.68     75.08 o
  -7   4  18     1171.87     1303.89     76.26 o
  -6   4  18     2646.42     2693.73    118.25 o
  -5   4  18      142.04      141.15     38.85 o
  -4   4  18     1882.95     1851.37     79.64 o
  -3   4  18      544.61      619.94     48.33 o
  -2   4  18     2175.36     2130.48     71.73 o
  -1   4  18      113.61       92.15     14.36 o
   0   4  18      193.52      136.76     26.82 o
   1   4  18     1138.86     1198.60     66.30 o
   2   4  18       21.25       -7.02     32.24 o
   3   4  18      735.93      745.37     59.50 o
   4   4  18        1.56       11.79     33.53 o
  -9   5  18      132.78       84.40     21.26 o
  -8   5  18     1349.33     1374.80     88.70 o
  -7   5  18      343.11      337.50     49.00 o
  -6   5  18      285.04      330.57     38.19 o
  -5   5  18     1205.67     1488.25    103.44 o
  -4   5  18      338.82      256.45     42.91 o
  -3   5  18     2363.43     2272.15     84.04 o
  -2   5  18      545.66      543.36     30.47 o
  -1   5  18      432.18      463.36     43.10 o
   0   5  18     2821.24     2807.23    166.99 o
   1   5  18      156.82      115.93     19.31 o
   2   5  18     1573.36     1645.85    142.16 o
   3   5  18      146.39      149.43     41.33 o
  -8   6  18      272.95      301.98     37.94 o
  -7   6  18      618.07      634.95     45.70 o
  -6   6  18      158.97      168.86     28.15 o
  -5   6  18      281.26      190.86     27.05 o
  -4   6  18      497.94      493.04     43.75 o
  -3   6  18      381.56      288.50     32.66 o
  -2   6  18      571.45      520.77     34.45 o
  -1   6  18      259.01      246.07     23.85 o
   0   6  18       76.87       97.91     14.44 o
   1   6  18      122.34      175.64     23.61 o
   2   6  18        8.94       20.62     34.51 o
  -8   7  18     1042.11     1195.25    111.66 o
  -7   7  18      958.92      958.14     88.34 o
  -6   7  18      156.35      188.36     36.39 o
  -5   7  18     1669.66     1646.48     94.55 o
  -4   7  18      279.26      277.32     41.84 o
  -3   7  18     1526.35     1544.28    122.75 o
  -2   7  18     1108.55     1121.77     66.60 o
  -1   7  18     1916.54     1833.92    134.74 o
   0   7  18     1288.03     1195.66     81.29 o
   1   7  18      221.07      313.71     32.41 o
   2   7  18     1995.59     1867.28    159.47 o
  -6   8  18       13.95       24.10     30.85 o
  -5   8  18       10.54        9.95     18.96 o
  -4   8  18      142.91      172.00     42.68 o
  -3   8  18      112.86       79.71     22.48 o
  -2   8  18      108.54       59.49     19.24 o
  -1   8  18       97.72       81.25     19.25 o
   0   8  18      667.48      659.21     79.87 o
  -4   9  18       16.92       54.56     30.24 o
  -3   9  18      926.77     1045.18     82.04 o
  -2   9  18      418.56      427.70     97.55 o
 -10   1  19      329.92      324.30     43.60 o
  -9   1  19     1583.84     1458.77     88.72 o
  -8   1  19      602.94      624.31     61.23 o
  -7   1  19     4156.85     3980.08    167.77 o
  -6   1  19       33.11       87.24     23.47 o
  -5   1  19     5408.92     5672.06    392.29 o
  -4   1  19      359.39      406.73     62.16 o
  -3   1  19     2677.48     2931.02    116.20 o
  -2   1  19     1470.15     1466.34     58.19 o
  -1   1  19      185.85      218.46     19.71 o
   0   1  19     3572.85     3345.98    154.81 o
   1   1  19       23.16       72.52     26.26 o
   2   1  19     2406.97     2249.14    210.98 o
   3   1  19      737.97      749.21     66.46 o
   4   1  19      830.66      787.03     62.17 o
 -10   2  19        0.73      -11.91     16.92 o
  -9   2  19      190.02      208.81     38.89 o
  -8   2  19      175.81      256.11     38.85 o
  -7   2  19       51.19       94.53     30.21 o
  -6   2  19       34.32       18.60     28.45 o
  -5   2  19      230.43      185.60     37.74 o
  -4   2  19     1764.91     1930.79    160.33 o
  -3   2  19      811.13      891.79     92.93 o
  -2   2  19      388.30      359.92     40.04 o
  -1   2  19      981.71      788.20     63.11 o
   0   2  19        9.25       84.11     38.81 o
   1   2  19      498.06      514.64     72.35 o
   2   2  19       40.76       73.50     30.92 o
   3   2  19      143.07      133.25     27.51 o
 -10   3  19      785.88      774.09     71.57 o
  -9   3  19      198.96      219.36     38.93 o
  -8   3  19      416.53      515.97     61.36 o
  -7   3  19     1799.37     1863.55    225.09 o
  -6   3  19       72.31      146.95     31.57 o
  -5   3  19     1286.67     1452.94     91.04 o
  -4   3  19      578.70      471.71     35.78 o
  -3   3  19      152.40      116.56     23.24 o
  -2   3  19     2229.64     2117.37     79.54 o
  -1   3  19      187.37      269.39     22.36 o
   0   3  19     2542.33     2593.50    124.02 o
   1   3  19      128.52       83.97     42.15 o
   2   3  19     1074.44     1082.41     95.04 o
   3   3  19      621.86      591.17     50.85 o
  -9   4  19      475.37      435.64     56.70 o
  -8   4  19     1711.47     1654.98     87.20 o
  -7   4  19      221.56      256.01     37.13 o
  -6   4  19     2031.71     2057.27     90.19 o
  -5   4  19       88.55      104.36     24.54 o
  -4   4  19      634.94      464.34     56.77 o
  -3   4  19       20.04       31.61     22.96 o
  -2   4  19      190.26      250.66     20.70 o
  -1   4  19     1121.13     1102.52     59.39 o
   0   4  19        0.39       15.80     23.55 o
   1   4  19     1069.12     1173.22    137.47 o
   2   4  19      511.41      480.57     46.29 o
   3   4  19      359.99      246.50     53.55 o
  -9   5  19      166.41      121.59     26.49 o
  -8   5  19      242.51      211.21     43.14 o
  -7   5  19      583.10      570.87     85.66 o
  -6   5  19       69.64       35.96     24.56 o
  -5   5  19     1051.19     1248.95     78.86 o
  -4   5  19      271.76      245.11     41.67 o
  -3   5  19      909.33     1103.93    113.00 o
  -2   5  19      888.10      875.80     69.47 o
  -1   5  19      516.07      467.17     35.50 o
   0   5  19     1107.88     1089.34     49.96 o
   2   5  19     1014.70     1032.56     86.82 o
  -8   6  19      881.91      611.69     68.97 o
  -7   6  19       26.76       53.77     24.55 o
  -6   6  19      399.98      525.15     47.53 o
  -5   6  19      135.50      190.23     31.47 o
  -4   6  19     1738.43     1780.89    114.44 o
  -3   6  19      342.72      385.63     54.20 o
  -2   6  19      541.33      482.58     57.49 o
  -1   6  19     1566.47     1618.05    115.57 o
   0   6  19        7.70       -3.55     11.26 o
   1   6  19     2252.66     2327.27    151.15 o
   2   6  19      106.49       92.83     34.05 o
  -7   7  19      329.53      343.85     73.18 o
  -6   7  19       97.59       77.68     26.34 o
  -5   7  19       94.88      128.75     26.51 o
  -4   7  19        2.04       -2.79     16.79 o
  -3   7  19       11.56       60.47     41.74 o
  -2   7  19      198.02      145.63     31.99 o
  -1   7  19       44.06       43.25     27.31 o
   0   7  19        1.12      -15.97     18.18 o
   1   7  19       57.71       13.97     22.66 o
  -5   8  19      142.73      182.42     44.05 o
  -4   8  19     2254.17     2442.60    227.19 o
  -3   8  19      731.26      770.94    143.51 o
  -2   8  19     1177.33     1371.41     85.76 o
  -1   8  19     2387.06     2331.51    223.51 o
 -10   0  20     1451.79     1774.80    202.85 o
  -9   0  20     2037.12     2296.79    244.64 o
  -8   0  20      504.80      496.68     63.16 o
  -7   0  20      474.54      578.70     84.58 o
  -6   0  20     3766.53     4353.86    231.68 o
  -5   0  20       11.13        2.21     41.70 o
  -4   0  20    11307.82    11094.05    652.36 o
  -3   0  20     2004.93     1982.18    153.57 o
  -2   0  20      631.58      669.23     99.49 o
  -1   0  20     3095.54     3432.14    171.34 o
   0   0  20      214.31      200.49     30.00 o
   1   0  20     2315.47     2143.83    194.91 o
   2   0  20      306.95      309.24     56.08 o
   3   0  20      307.60      402.65     76.16 o
 -10   1  20      236.09      280.05     50.67 o
  -9   1  20      109.02      132.50     26.34 o
  -8   1  20        0.08        5.80     26.48 o
  -7   1  20        1.57      -13.64     26.57 o
  -6   1  20      295.02      312.18     76.61 o
  -5   1  20      319.71      270.70     33.16 o
  -4   1  20       27.54       35.21     20.30 o
  -3   1  20        7.09      -15.77     19.46 o
  -2   1  20       39.67      104.05     51.02 o
  -1   1  20       52.80       47.63      9.52 o
   0   1  20      109.82        6.87     27.09 o
   1   1  20       13.82      -22.69     22.69 o
   2   1  20       35.87       91.86     29.02 o
   3   1  20       96.37      154.27     57.02 o
  -9   2  20     1140.73     1207.06    153.09 o
  -8   2  20     1299.95     1446.70     94.96 o
  -7   2  20      254.37      215.47     44.66 o
  -6   2  20      858.61      961.39     60.13 o
  -5   2  20      583.07      536.78     84.05 o
  -4   2  20      674.33      809.25     51.41 o
  -3   2  20      494.46      569.65     44.15 o
  -2   2  20     1692.38     1691.76    268.00 o
  -1   2  20     2895.95     2886.45    146.52 o
   0   2  20       97.02       92.33     32.23 o
   1   2  20     1445.45     1413.81     83.36 o
   2   2  20      976.48      903.12    161.60 o
   3   2  20     1361.71     1419.45    110.10 o
  -9   3  20      480.94      515.41     48.53 o
  -8   3  20       26.62       -6.52     22.92 o
  -7   3  20      411.38      294.90     50.85 o
  -6   3  20       41.75       -8.87     15.65 o
  -5   3  20      181.32      171.20     29.58 o
  -4   3  20      347.74      217.12     47.97 o
  -3   3  20      358.82      392.54     43.74 o
  -2   3  20      467.23      422.38     27.49 o
  -1   3  20      374.51      457.51     47.12 o
   0   3  20      569.13      592.28     37.17 o
   1   3  20        0.45       13.84     28.96 o
   2   3  20      664.92      677.45     51.48 o
  -9   4  20      229.85      231.56     31.37 o
  -8   4  20     1306.28     1469.36    101.38 o
  -7   4  20       43.18       63.41     27.32 o
  -6   4  20      962.15      981.35     72.27 o
  -5   4  20      102.02       84.96     27.76 o
  -4   4  20     1793.48     1880.89    139.16 o
  -3   4  20     1551.53     1488.58    102.91 o
  -2   4  20      179.64      221.50     21.20 o
  -1   4  20     1046.21     1120.44     76.56 o
   0   4  20        6.36       60.21     20.81 o
   1   4  20     1621.72     1796.39    119.05 o
   2   4  20        1.43       53.43     24.97 o
  -8   5  20      723.10      759.43     72.42 o
  -7   5  20     1216.71     1297.05    159.38 o
  -6   5  20      332.38      362.57     36.06 o
  -5   5  20     2524.50     2906.25    163.26 o
  -4   5  20     1095.26      921.90     67.53 o
  -3   5  20      164.75      113.93     37.24 o
  -2   5  20     2399.47     2197.35    103.55 o
  -1   5  20       31.76       76.94     27.54 o
   0   5  20     1809.44     1856.76    106.27 o
   1   5  20       28.59       66.08     31.69 o
  -7   6  20      116.22       64.49     23.89 o
  -6   6  20     1235.00     1228.81     86.72 o
  -5   6  20       96.44      106.84     26.32 o
  -4   6  20      950.53     1069.19     90.49 o
  -3   6  20        0.85       -1.64     19.74 o
  -2   6  20     1317.76     1179.09    151.64 o
  -1   6  20      287.20      285.89     67.26 o
   0   6  20      281.87      261.44     24.87 o
   1   6  20     1559.76     1746.48    186.69 o
  -6   7  20       12.10        7.64     20.95 o
  -5   7  20      856.46      973.30     97.74 o
  -4   7  20      969.40     1031.66     95.22 o
  -3   7  20      754.76      720.64     63.44 o
  -2   7  20      800.53      760.16     89.37 o
  -1   7  20        1.47        7.33     13.29 o
  -9   1  21     1179.58     1102.48     89.79 o
  -8   1  21        2.89       32.99     49.92 o
  -7   1  21     2488.56     2686.71    137.61 o
  -6   1  21      821.49      810.41     57.55 o
  -5   1  21     1146.04     1447.79     77.08 o
  -4   1  21     1047.38      905.81    112.51 o
  -3   1  21        9.49      -11.59     17.46 o
  -2   1  21     1520.74     1549.19     87.46 o
  -1   1  21       11.06       61.22     46.01 o
   0   1  21     1249.98     1472.84     84.71 o
   1   1  21      145.03      196.54     42.77 o
   2   1  21     1074.98     1125.80     86.87 o
  -9   2  21      156.89      156.88     31.06 o
  -8   2  21      109.72       61.22     57.58 o
  -7   2  21       58.85       64.33     32.16 o
  -6   2  21      537.35      538.89     47.45 o
  -5   2  21       30.41       45.12     24.64 o
  -4   2  21        7.32      -37.11     40.98 o
  -3   2  21       34.12        4.91     36.80 o
  -2   2  21       22.01       13.78     32.35 o
  -1   2  21      728.02      600.68     53.80 o
   0   2  21      246.16      272.78     37.79 o
   1   2  21       73.43       20.04     21.06 o
   2   2  21      623.76      433.60     50.56 o
  -8   3  21       11.07       56.05     39.42 o
  -7   3  21     1765.35     1698.02    103.23 o
  -6   3  21       52.79       37.13     27.59 o
  -5   3  21     1591.79     1683.78    173.54 o
  -4   3  21     1118.15     1078.09     98.41 o
  -3   3  21      541.86      496.32     38.31 o
  -2   3  21     3547.70     3762.87    177.25 o
  -1   3  21       70.31      121.90     61.37 o
   0   3  21     1789.37     1992.46    174.11 o
   1   3  21      501.71      537.15     50.25 o
   2   3  21      235.51      206.15     39.99 o
  -8   4  21      114.27      120.79     25.16 o
  -7   4  21       44.89       75.69     22.25 o
  -6   4  21      136.76      110.64     35.45 o
  -5   4  21       31.92       45.06     27.30 o
  -4   4  21      684.85      720.00     55.44 o
  -3   4  21     1871.16     1719.54     76.67 o
  -2   4  21        1.21       28.23     16.86 o
  -1   4  21      731.48      747.47     93.37 o
   0   4  21      328.12      380.22     66.61 o
   1   4  21      588.85      469.69     59.92 o
  -7   5  21      249.00      198.61     52.93 o
  -6   5  21       26.31       -1.69     19.32 o
  -5   5  21      183.03      122.72     48.08 o
  -4   5  21      103.69      202.84     50.38 o
  -3   5  21       68.07      128.79     26.94 o
  -2   5  21      262.90      281.55     39.04 o
  -1   5  21        0.88        4.94     26.24 o
   0   5  21      362.84      241.60     41.51 o
  -6   6  21     2086.20     1953.18    159.05 o
  -5   6  21      841.94      953.06    112.51 o
  -4   6  21      501.05      447.33     61.24 o
  -3   6  21      628.75      719.16     57.64 o
  -2   6  21      165.02      194.87     28.50 o
  -1   6  21     1754.83     1682.67     97.21 o
  -4   7  21      194.82      201.82     33.20 o
  -3   7  21        9.35       -9.86     18.21 o
  -8   0  22      838.37      843.12    114.86 o
  -7   0  22      270.85      261.76     54.24 o
  -6   0  22     1835.27     2028.30    118.86 o
  -5   0  22      123.26      131.49     39.81 o
  -4   0  22      180.93      206.68     43.47 o
  -3   0  22     1796.36     1931.74    156.57 o
  -2   0  22       62.75      127.51     38.55 o
  -1   0  22     3944.31     3229.67    307.83 o
   0   0  22      794.59      769.63     98.61 o
   1   0  22      523.84      508.40     62.43 o
  -8   1  22       25.24       10.58     36.66 o
  -7   1  22      182.35      134.61     38.65 o
  -6   1  22       27.86       87.15     27.38 o
  -5   1  22       23.70       87.85     26.60 o
  -4   1  22      107.91       59.61     46.08 o
  -3   1  22      105.63      126.65     29.31 o
  -2   1  22      740.48      702.71     57.97 o
  -1   1  22       12.10       31.13     33.20 o
   0   1  22      159.28       93.82     38.54 o
   1   1  22        7.28        9.34     18.89 o
  -8   2  22      972.42      874.45    123.39 o
  -7   2  22      294.39      227.18     34.01 o
  -6   2  22      928.35     1033.60     74.90 o
  -5   2  22     1883.77     1763.89    154.79 o
  -4   2  22     1516.92     1570.99    113.64 o
  -3   2  22     3298.49     3194.05    163.04 o
  -2   2  22       12.69       29.51     33.98 o
  -1   2  22     1143.53     1234.40    138.67 o
   0   2  22      310.40      299.62     48.28 o
   1   2  22     1525.64     1494.46     94.34 o
  -8   3  22        0.05       46.08     23.34 o
  -7   3  22      525.27      411.84     73.60 o
  -6   3  22      574.19      491.99     74.87 o
  -5   3  22      136.03      209.97     46.36 o
  -4   3  22     1403.27     1416.59    101.86 o
  -3   3  22        6.82       -6.90     24.52 o
  -2   3  22      363.11      351.48     43.76 o
  -1   3  22      104.46      161.79     25.03 o
   0   3  22      154.58      141.91     42.90 o
  -7   4  22        1.86      -19.36     22.77 o
  -6   4  22     1174.24     1166.78     72.93 o
  -5   4  22      459.61      367.94     50.06 o
  -4   4  22      438.13      362.22     69.68 o
  -3   4  22      286.97      332.87     40.69 o
  -2   4  22      165.86      102.75     21.41 o
  -1   4  22     1131.61     1083.27     95.70 o
   0   4  22      283.05      413.98     46.05 o
  -5   5  22      369.23      362.75     45.76 o
  -4   5  22      321.34      354.72     35.12 o
  -3   5  22       69.25      132.63     24.57 o
  -2   5  22     1276.37     1368.45    246.06 o
  -1   5  22      125.02       89.26     24.30 o
  -4   6  22      877.25      807.80    106.85 o
  -3   6  22      265.65      197.62     51.62 o
  -8   1  23      296.72      232.91     61.50 o
  -7   1  23     1201.65     1428.69    101.89 o
  -6   1  23      357.99      348.00     49.12 o
  -5   1  23       34.70       61.99     48.14 o
  -4   1  23     1499.91     1450.45    104.66 o
  -3   1  23       57.84       58.25     24.79 o
  -2   1  23     1844.17     1776.30    124.24 o
  -1   1  23      254.70      245.90     43.11 o
   0   1  23      868.65      727.43     79.92 o
  -7   2  23        8.09       20.82     22.52 o
  -6   2  23      708.71      657.52     64.37 o
  -5   2  23       53.36       85.45     40.84 o
  -4   2  23      205.56      167.92     39.45 o
  -3   2  23      766.34      690.63     51.40 o
  -2   2  23        0.34      -23.99     23.99 o
  -1   2  23       47.48       34.01     19.23 o
   0   2  23       32.54       18.38     18.18 o
  -7   3  23      992.58     1090.76    101.50 o
  -6   3  23      421.25      453.73     45.20 o
  -5   3  23      227.52      323.64     51.61 o
  -4   3  23      571.41      500.22     60.54 o
  -3   3  23       17.66      -11.60     33.30 o
  -2   3  23      175.02      298.24     37.87 o
  -1   3  23       44.69       75.79     23.57 o
  -6   4  23      122.36       58.80     38.74 o
  -5   4  23      630.09      497.82     82.45 o
  -4   4  23       57.49      123.16     31.39 o
  -3   4  23      242.64      234.41     40.02 o
  -2   4  23       19.17      -11.94     28.47 o
  -4   5  23      839.86      847.88     65.66 o
  -7   0  24      562.09      607.54     91.68 o
  -6   0  24      161.40      214.96     50.44 o
  -5   0  24     2034.14     2442.08    302.48 o
  -4   0  24      256.82      315.43     66.18 o
  -3   0  24     2032.81     2237.56    210.43 o
  -2   0  24       54.48      115.22     50.73 o
  -1   0  24      510.27      613.09     64.81 o
  -6   1  24        8.17      -15.99     20.00 o
  -5   1  24      609.84      559.18     58.20 o
  -4   1  24       86.19       64.35     32.57 o
  -3   1  24       64.96      129.48     27.44 o
  -2   1  24        8.55      101.09     24.35 o
  -6   2  24      893.67     1003.51     81.61 o
  -5   2  24     1007.40     1095.34    151.62 o
  -4   2  24      154.44      265.26     50.47 o
  -3   2  24      915.90      784.88     97.97 o
  -2   2  24      271.20      271.09     42.15 o
  -5   3  24       25.85       91.89     37.43 o
  -4   3  24      235.70      262.73     56.87 o
  -3   3  24       89.02       41.73     29.96 o
 
